# Supplementary material for: Cardiorespiratory response to early rehabilitation in critically ill adults: A secondary analysis of a randomised controlled trial
Source: PLoS One. 2022 Feb 3;17(2):e0262779. doi: 10.1371/journal.pone.0262779 (PMC8812982; doi:10.1371/journal.pone.0262779)
Supplement: S4 File — (XLSX) [file pone.0262779.s004.xlsx]

## Sheet: article information
Cardiorespiratory response to early rehabilitation in critically ill adults: a secondary analysis of a randomised controlled trial
Sabrina Eggmann1,2*, Irina Irincheeva3, Gere Luder1, Martin L. Verra1, André Moser3, Caroline HG Bastiaenen2, Stephan M. Jakob4
1 Department of Physiotherapy, Inselspital, Bern University Hospital, Bern, Switzerland
2 Department of Epidemiology. Research Line Functioning, Participation and Rehabilitation CAPHRI, Maastricht University, Maastricht, The Netherlands
3 CTU Bern, University of Bern, Bern, Switzerland
4 Department of Intensive Care Medicine, Inselspital, Bern University Hospital, University of Bern, Bern, Switzerland
Supplemental File S4
Please contact the corresponding author* if you plan to conduct analyses on these data for publication: sabrina.eggmann@insel.ch

## Sheet: codebook
Variable name	Variable type	Variable description	Comment
record_id	Numeric	Patient identifier
Rxid	Numeric	Treatment identifier
age	Numeric	Age (years)	Rounded to 1 decimal place
sex	Binary	Gender (male/female)
bmi	Numeric	Body mass index
apache_2	Numeric	APACHE II score
sofa_score	Numeric	SOFA score at ICU admission
days_incl	Numeric	ICU days until study inclusion	Rounded to 2 decimal places
LOS_ICU	Numeric	ICU length of stay (days)	Rounded to 2 decimal places
sessions_n	Numeric	Physiotherapy sessions per subject
rand_group	Binary	Randomised group
in_study_tm_first	Numeric	Time from ICU admission to start of first session (days)	Rounded to 2 decimal places
in_study_tm	Numeric	Time from ICU admission to start of each session (days)	Rounded to 2 decimal places
Rx_duration	Numeric	Physiotherapy session duration (min)
Rx_sofa	Numeric	Daily SOFA score during physiotherapy
phtp_type	Categorical	Session type
Rx_modal	Categorical	Treatment modality
Mob_level	Categorical	Mobilisation level
Rx_abb	Binary	Physiotherapy session discontinuation
Rx_AE	Binary	Adverse event during physiotherapy
Airway	Binary	Airway support
relax	Binary	Neuromuscular blocking agents on day of session
vaso	Binary	Vasoactive support on day of session
opia	Binary	Opiates on day of session
sed	Binary	Sedatives on day of session
VO2_md_during	Numeric	Median VO2 during session	Rounded to 2 decimal places
VO2_md_after	Numeric	Median VO2 after session	Rounded to 2 decimal places
VO2_md_prior	Numeric	Median VO2 prior session	Rounded to 2 decimal places
VO2_CV_prior	Numeric	CV VO2 prior session	Rounded to 2 decimal places
MV_md_during	Numeric	Median MV during session	Rounded to 2 decimal places
MV_md_after	Numeric	Median MV after session	Rounded to 2 decimal places
MV_md_prior	Numeric	Median MV prior session	Rounded to 2 decimal places
MV_CV_prior	Numeric	CV MV prior session	Rounded to 2 decimal places
MAP_md_during	Numeric	Median MAP during session	Rounded to 2 decimal places
MAP_md_after	Numeric	Median MAP after session	Rounded to 2 decimal places
MAP_md_prior	Numeric	Median MAP prior session	Rounded to 2 decimal places
MAP_CV_prior	Numeric	CV MAP prior session	Rounded to 2 decimal places
HR_md_during	Numeric	Median HR during session	Rounded to 2 decimal places
HR_md_after	Numeric	Median HR after session	Rounded to 2 decimal places
HR_md_prior	Numeric	Median HR prior session	Rounded to 2 decimal places
HR_CV_prior	Numeric	CV HR prior session	Rounded to 2 decimal places
SpO2_md_during	Numeric	Median SpO2 during session	Rounded to 2 decimal places
SpO2_md_after	Numeric	Median SpO2 after session	Rounded to 2 decimal places
SpO2_md_prior	Numeric	Median SpO2 prior session	Rounded to 2 decimal places
SpO2_CV_prior	Numeric	CV SpO2 prior session	Rounded to 2 decimal places
dMAP_d	Numeric	Median difference MAP during-before	Rounded to 2 decimal places
dMAP_a	Numeric	Median difference MAP after-before	Rounded to 2 decimal places
dHR_d	Numeric	Median difference HR during-before	Rounded to 2 decimal places
dHR_a	Numeric	Median difference HR after-before	Rounded to 2 decimal places
dSpO2_d	Numeric	Median difference SpO2 during-before	Rounded to 2 decimal places
dSpO2_a	Numeric	Median difference SpO2 after-before	Rounded to 2 decimal places
dVO2_d	Numeric	Median difference VO2 during-before	Rounded to 2 decimal places
dVO2_a	Numeric	Median difference VO2 after-before	Rounded to 2 decimal places
dMV_d	Numeric	Median difference MV during-before	Rounded to 2 decimal places
dMV_a	Numeric	Median difference MV after-before	Rounded to 2 decimal places
