# Supplementary material for: Cardiorespiratory response to early rehabilitation in critically ill adults: A secondary analysis of a randomised controlled trial
Source: PLoS One. 2022 Feb 3;17(2):e0262779. doi: 10.1371/journal.pone.0262779 (PMC8812982; doi:10.1371/journal.pone.0262779)
Supplement: S5 File — (CSV) [file pone.0262779.s005.csv]

record_id	Rxid	age	sex	bmi	apache_2	sofa_score	days_incl	LOS_ICU	sessions_n	rand_group	in_study_tm_first	in_study_tm	Rx_duration	Rx_sofa	phtp_type	Rx_modal	Mob_level	Rx_abb	Rx_AE	Airway	relax	vaso	opia	sed	VO2_md_during	VO2_md_after	VO2_md_prior	VO2_CV_prior	MV_md_during	MV_md_after	MV_md_prior	MV_CV_prior	MAP_md_during	MAP_md_after	MAP_md_prior	MAP_CV_prior	HR_md_during	HR_md_after	HR_md_prior	HR_CV_prior	SpO2_md_during	SpO2_md_after	SpO2_md_prior	SpO2_CV_prior	dMAP_d	dMAP_a	dHR_d	dHR_a	dSpO2_d
1	1	61.7	male	21.2	14	8	2.94	15.99	12	intervention	3.07	3.07	13	8	exercise	passive	in-bed	No	No	tube	no	yes	yes	yes	233.45	240	231.85	27.48	10.15	10.5	10.2	37.74	69	69	68	52.36	89	87	82	13.3	98	98	98	4.09	-1	-1	-7	-5	0
1	2	NA	NA	NA	NA	NA	NA	NA	NA	NA	NA	4.06	14	8	exercise	passive	in-bed	No	No	tube	no	yes	yes	yes	234.2	235.8	251.8	14.79	9.45	10.2	10.3	23.06	59	62	64	20.5	81	82	87	4.64	95	96	95	2.1	5	2	6	5	0
1	3	NA	NA	NA	NA	NA	NA	NA	NA	NA	NA	5.03	20	8	exercise	passive	in-bed	No	No	tube	no	yes	yes	yes	236.1	245.85	221.85	58.11	10.05	10.55	9.95	50.2	54.5	57	51	75.84	83.5	85	84	7.05	95	95	94	8.55	-3.5	-6	0.5	-1	-1
1	4	NA	NA	NA	NA	NA	NA	NA	NA	NA	NA	7.9	21	6	cycling	passive	in-bed	No	No	tube	yes	yes	yes	yes	204.45	202.4	203.5	65.08	12	11.1	12.5	46.75	60	63.5	59.5	56.17	86	91	88.5	10.18	96	97	100	3.02	-0.5	-4	2.5	-2.5	4
1	5	NA	NA	NA	NA	NA	NA	NA	NA	NA	NA	9.03	32	5	complex cycling and mobilisation	passive	in-bed	No	No	tracheostomy	no	yes	yes	yes	277.55	261.35	271.85	47.05	16.6	16.9	15.7	36.36	65	67	64.5	70.23	100	101	100.5	16.09	96	95	96	4.18	-0.5	-2.5	0.5	-0.5	0
1	6	NA	NA	NA	NA	NA	NA	NA	NA	NA	NA	10.07	32	4	mobilisation	NA	edge-of-bed	No	No	tracheostomy	no	yes	yes	yes	340.95	241.2	243.05	125	17.8	16.6	15.4	65.52	71	75	64	65.51	103	109	95	24.91	94	94	94	7.42	-7	-11	-8	-14	0
1	7	NA	NA	NA	NA	NA	NA	NA	NA	NA	NA	11.08	25	4	complex cycling and mobilisation	active	in-bed	No	No	tracheostomy	no	yes	yes	yes	318.5	328.8	319.2	32.97	18.7	19.2	20.1	59.68	64	64	68	16.11	102	99	104	18.51	95	95	93	3.21	4	4	2	5	-2
1	8	NA	NA	NA	NA	NA	NA	NA	NA	NA	NA	11.9	27	5	cycling	passive	in-bed	No	No	tracheostomy	no	yes	yes	yes	219.5	218.2	218.2	58.22	13.8	11.3	10.8	68.18	56	49	52	62.96	84	84	82	24.14	99	97.5	98	4.08	-4	3	-2	-2	-1
1	9	NA	NA	NA	NA	NA	NA	NA	NA	NA	NA	12.85	18	5	mobilisation	NA	edge-of-bed	No	No	tracheostomy	no	yes	yes	yes	NA	NA	NA	NA	20.65	18.25	21.4	49.82	69.5	60.5	71.5	32	113.5	108	116.5	13.67	93	93.5	92	8.65	2	11	3	8.5	-1
1	10	NA	NA	NA	NA	NA	NA	NA	NA	NA	NA	15.02	39	5	complex cycling and mobilisation	active	out-of-bed	No	No	tracheostomy	no	no	yes	yes	NA	NA	NA	NA	14.35	13.3	14.7	44.37	58	56	64.5	38.42	99.5	98	100	22.14	97	98	98	26.97	6.5	8.5	0.5	2	1
1	11	NA	NA	NA	NA	NA	NA	NA	NA	NA	NA	15.86	30	5	complex exercise and mobilisation	active	out-of-bed	No	No	tracheostomy	no	no	yes	yes	NA	NA	NA	NA	NA	NA	NA	NA	58	56.5	55	14.27	101	98.5	94	14.65	96	97	98	3.04	-3	-1.5	-7	-4.5	2
1	12	NA	NA	NA	NA	NA	NA	NA	NA	NA	NA	16.85	41	3	mobilisation	active	out-of-bed	No	No	tracheostomy	no	no	no	no	NA	NA	NA	NA	NA	NA	NA	NA	53	51	59	32.64	94	93	98	16.35	96	97	96.5	7.31	6	8	4	5	0.5
2	16	52.8	male	34.7	20	5	3.62	5.7	3	control	3.69	3.69	15	5	exercise	passive	in-bed	No	No	tube	no	yes	yes	yes	292.2	324.6	299.5	28.3	13.1	13	13.15	46.81	67	68	68	21.66	106	103	106	57.48	95	97	94	7.42	1	0	0	3	-1
2	17	NA	NA	NA	NA	NA	NA	NA	NA	NA	NA	4.67	20	4	exercise	passive	in-bed	No	No	tube	no	yes	yes	yes	303.4	312.45	295.3	219.93	11.7	12.8	12.5	43.24	72	70.5	73	19.16	102	103	102.5	1.95	97	95	96	4.16	1	2.5	0.5	-0.5	-1
2	18	NA	NA	NA	NA	NA	NA	NA	NA	NA	NA	5.71	14	3	exercise	active	in-bed	No	No	none	no	yes	no	yes	NA	NA	NA	NA	NA	NA	NA	NA	75	75.5	78	24.48	89	89	89	2.24	91	93	96	10.59	3	2.5	0	0	5
3	20	64.8	male	44.1	19	13	2.69	5.58	4	intervention	2.69	2.69	34	13	cycling	mixed	in-bed	Yes	No	tube	no	no	yes	yes	NA	NA	NA	NA	9.55	6.75	7.7	26.67	95	81	97	15.45	75	64	64	21.85	100	99	100	2.01	2	16	-11	0	0
3	21	NA	NA	NA	NA	NA	NA	NA	NA	NA	NA	3.46	35	9	cycling	passive	in-bed	No	No	tube	no	yes	yes	yes	433.2	365	377.4	29.69	8.3	7.05	8	50.46	82	79	83	21.5	82	79	79	20.03	96	96	96	2.08	1	4	-3	0	0
3	22	NA	NA	NA	NA	NA	NA	NA	NA	NA	NA	4.56	32	8	complex exercise and mobilisation	mixed	edge-of-bed	No	No	none	no	yes	yes	no	NA	NA	NA	NA	NA	NA	NA	NA	86	73	84	23.67	97	80	108	14.87	95	99	95	2.1	-2	11	11	28	0
3	23	NA	NA	NA	NA	NA	NA	NA	NA	NA	NA	5.47	22	6	cycling	active	in-bed	No	No	none	no	no	yes	no	NA	NA	NA	NA	NA	NA	NA	NA	89	82.5	91	10.87	91	94	92	21.68	99	98.5	98	5.12	2	8.5	1	-2	-1
4	41	33.7	male	24.4	10	3	0.82	5.53	5	control	1.51	1.51	15	3	exercise	passive	in-bed	No	No	tube	yes	yes	yes	yes	327.55	330.45	360.45	19.44	11.9	12.25	11.7	11.88	66	66	55.5	15.88	114	114	110	5.47	97	97	96	2.08	-10.5	-10.5	-4	-4	-1
4	42	NA	NA	NA	NA	NA	NA	NA	NA	NA	NA	2.6	17	3	exercise	passive	in-bed	No	No	tube	no	yes	yes	yes	501.9	519.45	526	21.28	12.6	13	11.7	33.33	66	57.5	68	75.21	107	110	105.5	3.77	95	94	95	1.05	2	10.5	-1.5	-4.5	0
4	43	NA	NA	NA	NA	NA	NA	NA	NA	NA	NA	3.66	15	4	exercise	passive	in-bed	No	No	tube	no	yes	yes	yes	486.5	429	402.3	8.94	11.05	9.75	11.95	26.72	66	65	70	4.29	101	98	104	1.92	96	99	93	1.07	4	5	3	6	-3
4	44	NA	NA	NA	NA	NA	NA	NA	NA	NA	NA	4.51	18	4	exercise	passive	in-bed	Yes	No	tube	no	yes	yes	yes	NA	NA	NA	NA	10.1	10.1	10.65	41.58	62	85.5	63	107.76	97	95	100	2.99	96	97	96	4.16	1	-22.5	3	5	0
4	45	NA	NA	NA	NA	NA	NA	NA	NA	NA	NA	5.54	5	2	exercise	passive	in-bed	No	No	none	no	yes	yes	no	NA	NA	NA	NA	NA	NA	NA	NA	NA	NA	NA	NA	NA	NA	NA	NA	NA	NA	NA	NA	NA	NA	NA	NA	NA
5	46	66.2	female	30.9	31	9	2.51	15.47	5	control	4.27	4.27	13	7	exercise	passive	in-bed	No	No	tube	no	yes	yes	yes	284.6	294.5	293.5	71.5	9.2	8.7	8.8	34.55	115	115.5	118	34.11	84	86.5	90	26.88	98	98	99	3.03	3	2.5	6	3.5	1
5	47	NA	NA	NA	NA	NA	NA	NA	NA	NA	NA	5.3	20	8	exercise	passive	in-bed	No	No	tube	yes	yes	yes	yes	354.6	315.7	346.1	136.71	8.1	8	8.1	32.98	100	101	106.5	36.03	91	91	96	23.83	99	99	99	1.01	6.5	5.5	5	5	0
5	48	NA	NA	NA	NA	NA	NA	NA	NA	NA	NA	6.25	25	8	exercise	passive	in-bed	No	No	tube	no	yes	yes	yes	263.9	259.65	270.55	14.15	8.05	8.4	8.4	43.59	99	93	97	29.79	76	81	75	25.46	98	98	98	2.04	-2	4	-1	-6	0
5	49	NA	NA	NA	NA	NA	NA	NA	NA	NA	NA	10.51	18	7	exercise	passive	in-bed	No	No	tracheostomy	no	yes	yes	yes	229.4	241.5	229.75	8.6	7.45	7.55	7.4	10.81	84.5	85.5	85	14.16	75.5	77	76	11.88	98	98	99	2.02	0.5	-0.5	0.5	-1	1
5	50	NA	NA	NA	NA	NA	NA	NA	NA	NA	NA	11.25	22	10	exercise	passive	in-bed	No	No	tracheostomy	no	yes	yes	no	NA	NA	NA	NA	NA	NA	NA	NA	92	87	95	23.6	90.5	86	99	24.69	97	98	97	7.27	3	8	8.5	13	0
6	51	68.1	female	22.9	16	2	1.76	4.76	2	intervention	1.97	1.97	29	2	cycling	passive	in-bed	No	No	tube	no	yes	yes	yes	305.7	305.4	300.9	85.2	8.6	8.3	8.6	24.42	66.5	64.5	66	9.19	73	74	73	8.16	98.5	98	98	3.06	-0.5	1.5	0	-1	-0.5
6	52	NA	NA	NA	NA	NA	NA	NA	NA	NA	NA	2.95	28	4	cycling	passive	in-bed	No	No	tube	no	yes	yes	yes	285.8	268.2	337.1	101.88	10	10	8.6	26.24	68	66	61	21.01	78.5	81.5	73	9.55	95	95	95	7.33	-7	-5	-5.5	-8.5	0
7	53	71.3	male	27.8	24	7	1.76	4.69	2	control	3.53	3.53	21	6	exercise	active	in-bed	No	No	tube	no	no	no	no	277.3	269.9	278.8	174.82	9.8	8.4	11.25	84.72	62	63	60	22.86	46	43	52.5	33.61	92	93	90	16.94	-2	-3	6.5	9.5	-2
7	54	NA	NA	NA	NA	NA	NA	NA	NA	NA	NA	4.55	19	5	mobilisation	active	edge-of-bed	No	No	none	yes	no	yes	no	NA	NA	NA	NA	NA	NA	NA	NA	83	82.5	76	9.19	67	63	68	11.7	94	95	94	2.13	-7	-6.5	1	5	0
8	67	68.9	male	29.1	31	10	0.88	10.1	11	control	1.11	1.11	18	10	exercise and respiratory management	active	in-bed	No	No	tube	yes	yes	yes	yes	358.5	298.95	300.7	60.81	12.9	13.05	12.25	8.95	97	86	95	7.36	101	96	99	5.05	96	95.5	96	17.94	-2	9	-2	3	0
8	68	NA	NA	NA	NA	NA	NA	NA	NA	NA	NA	2.1	25	7	exercise and respiratory management	active	in-bed	No	No	tube	no	no	yes	yes	353.7	314.9	306.85	79.95	14.4	12.8	12.4	52.43	95	96.5	85.5	38.01	95	94.5	90	8.82	96	95	95	4.2	-9.5	-11	-5	-4.5	-1
8	69	NA	NA	NA	NA	NA	NA	NA	NA	NA	NA	3	25	5	mobilisation	NA	edge-of-bed	No	No	tube	no	no	yes	yes	361.3	329	306.15	51.6	13.9	13.15	13.3	36.66	NA	NA	NA	NA	93	89	87	17.19	94.5	94	95	4.22	NA	NA	-6	-2	0.5
8	70	NA	NA	NA	NA	NA	NA	NA	NA	NA	NA	3.94	19	6	complex exercise and mobilisation	active	edge-of-bed	No	No	tube	no	no	yes	yes	NA	NA	NA	NA	16.7	16.35	13.6	28.52	83.5	83.5	82	17.46	92.5	92	84	9.52	93	92.5	94	2.12	-1.5	-1.5	-8.5	-8	1
8	71	NA	NA	NA	NA	NA	NA	NA	NA	NA	NA	4.9	21	4	mobilisation	NA	out-of-bed	No	No	tube	no	no	yes	yes	NA	NA	NA	NA	14.5	13.2	12.5	31.4	83	83	78	35.31	79	77	74	19.93	92	93.5	93	3.21	-5	-5	-5	-3	1
8	72	NA	NA	NA	NA	NA	NA	NA	NA	NA	NA	5.98	23	6	mobilisation	active	edge-of-bed	No	No	tube	no	no	no	yes	399.5	332.9	324.15	134.99	14.65	13.65	13.95	35.56	85	82	79	21.25	87	81	85	12.82	94	94	91	5.43	-6	-3	-2	4	-3
8	73	NA	NA	NA	NA	NA	NA	NA	NA	NA	NA	6.98	30	4	complex exercise and mobilisation	active	edge-of-bed	No	No	tube	no	yes	yes	yes	296.5	192.2	277.4	64.56	16.2	14	14.35	37.76	84	81	81.5	121.5	96.5	90	87.5	11.31	91.5	91	92	4.3	-2.5	0.5	-9	-2.5	0.5
8	74	NA	NA	NA	NA	NA	NA	NA	NA	NA	NA	7.99	30	4	mobilisation	active	out-of-bed	No	No	tube	no	no	no	no	326.85	300.65	311.6	56.35	16.8	14.1	14.45	25.7	87	82.5	87.5	19.46	101	93	87	11.5	91	91	92	5.44	0.5	5	-14	-6	1
8	75	NA	NA	NA	NA	NA	NA	NA	NA	NA	NA	9.14	13	4	respiratory management	passive	in-bed	No	No	tube	no	no	no	yes	NA	NA	NA	NA	NA	NA	NA	NA	85	77.5	77.5	17.8	98.5	96.5	94	11.6	93	92.5	92	2.17	-7.5	0	-4.5	-2.5	-1
8	76	NA	NA	NA	NA	NA	NA	NA	NA	NA	NA	8.98	27	4	mobilisation	active	out-of-bed	No	No	none	no	no	no	yes	392.1	309.3	314.9	28.98	15.8	14.2	15	31.84	82	88.5	75.5	134.85	107	100	97	12.35	90	91	91	7.69	-6.5	-13	-10	-3	1
8	77	NA	NA	NA	NA	NA	NA	NA	NA	NA	NA	9.95	25	3	respiratory management	passive	in-bed	No	No	none	no	no	no	no	NA	NA	NA	NA	NA	NA	NA	NA	79	78	83	43.98	109	108	99.5	26.78	91.5	91.5	94	5.36	4	5	-9.5	-8.5	2.5
9	78	46.2	male	34	16	2	0.52	1.45	2	intervention	0.55	0.55	28	2	cycling	active	in-bed	No	No	tube	no	no	yes	yes	380.35	323.1	271.9	24.94	10	8.4	7.6	27.74	86	87	79.5	22.83	79	76.5	64	15.35	100	98.5	100	2.01	-6.5	-7.5	-15	-12.5	0
9	79	NA	NA	NA	NA	NA	NA	NA	NA	NA	NA	1.31	24	3	mobilisation	active	out-of-bed	No	No	none	no	no	yes	yes	NA	NA	NA	NA	NA	NA	NA	NA	111	97	98.5	44.58	101	95	97	22.22	95	95.5	97	4.11	-12.5	1.5	-4	2	2
10	80	70.4	male	23.4	28	7	0.74	15.19	13	control	0.94	0.94	22	7	exercise	passive	in-bed	No	No	tube	no	yes	yes	yes	251.5	263.2	249.95	9.69	14.2	14.6	14.1	4.99	56	56	52	15.35	88	88	87	2.31	92	91	91	0	-4	-4	-1	-1	-1
10	81	NA	NA	NA	NA	NA	NA	NA	NA	NA	NA	1.92	23	6	exercise	passive	in-bed	No	No	tube	yes	yes	yes	yes	231.7	218.4	219.95	12.23	11.1	11	10.7	16.66	57.5	54	55	9.04	83	83	83	3.61	95	95	96	1.05	-2.5	1	0	0	1
10	82	NA	NA	NA	NA	NA	NA	NA	NA	NA	NA	2.92	25	6	exercise	passive	in-bed	No	No	tube	no	yes	yes	yes	274.6	287.6	259.5	75.86	13.5	13.85	12.45	32.92	57	60	60	11.63	85	85	84	7.13	94	94	94	9.65	3	0	-1	-1	0
10	83	NA	NA	NA	NA	NA	NA	NA	NA	NA	NA	3.92	20	6	exercise	passive	in-bed	No	No	tube	no	yes	yes	yes	227.4	212.6	220.1	13.07	10.55	11.2	10.7	8.4	58	58	58	3.41	76	76	77	2.6	94	93	94	1.07	0	0	1	1	0
10	84	NA	NA	NA	NA	NA	NA	NA	NA	NA	NA	5.05	23	6	exercise and respiratory management	passive	in-bed	No	No	tube	yes	yes	yes	yes	281.3	239.3	252.85	86.33	10.1	11.8	12.85	80.38	58.5	59	62	15.99	66	67	66	3.02	98	98	99	1.01	3.5	3	0	-1	1
10	85	NA	NA	NA	NA	NA	NA	NA	NA	NA	NA	5.79	20	4	respiratory management	passive	in-bed	No	No	tube	no	yes	yes	yes	301.5	288.25	294.5	32.87	14.1	9.7	13.95	47.47	64	63	61	19.14	73	72	73	8.17	99	99	95	7.37	-3	-2	0	1	-4
10	86	NA	NA	NA	NA	NA	NA	NA	NA	NA	NA	8.01	30	5	respiratory management	passive	in-bed	No	No	none	no	yes	yes	yes	NA	NA	NA	NA	17.7	NA	13.05	32.11	69	69	65	7.62	81.5	84	76.5	10.34	96	94	97	10.39	-4	-4	-5	-7.5	1
10	87	NA	NA	NA	NA	NA	NA	NA	NA	NA	NA	29.98	10	7	exercise	passive	in-bed	No	No	tube	yes	no	yes	yes	NA	NA	NA	NA	7.2	7.5	4.7	77.49	62.5	69	55.5	35.67	79.5	80	74.5	21.21	97	96	100	2.01	-7	-13.5	-5	-5.5	3
10	88	NA	NA	NA	NA	NA	NA	NA	NA	NA	NA	31.02	18	6	respiratory management	passive	in-bed	No	No	none	no	no	yes	no	NA	NA	NA	NA	NA	NA	NA	NA	66	65	66.5	12.08	97	92	92	6.48	93.5	92	95	3.14	0.5	1.5	-5	0	1.5
10	89	NA	NA	NA	NA	NA	NA	NA	NA	NA	NA	31.98	32	7	mobilisation	NA	edge-of-bed	No	No	none	no	no	yes	no	NA	NA	NA	NA	NA	NA	NA	NA	NA	NA	NA	NA	NA	NA	NA	NA	NA	NA	NA	NA	NA	NA	NA	NA	NA
10	90	NA	NA	NA	NA	NA	NA	NA	NA	NA	NA	38.04	19	7	exercise	passive	in-bed	No	No	tracheostomy	yes	no	yes	yes	200.3	202.6	190.4	31.56	10.2	10.1	10	26.41	63.5	64	63	7.93	104	105	103	5.81	97	96	97	3.08	-0.5	-1	-1	-2	0
10	91	NA	NA	NA	NA	NA	NA	NA	NA	NA	NA	38.83	23	6	exercise and respiratory management	active	in-bed	No	No	tracheostomy	no	no	yes	no	225.55	248.4	178.05	90.69	11.7	10.4	9.55	66.43	65	65.5	66	9.07	95	98	91	14.13	99	100	99	2.01	1	0.5	-4	-7	0
10	92	NA	NA	NA	NA	NA	NA	NA	NA	NA	NA	39.83	30	6	exercise and respiratory management	active	in-bed	No	No	tracheostomy	no	no	yes	no	NA	NA	NA	NA	NA	NA	NA	NA	80.5	73.5	76	51.94	98.5	87.5	97.5	33.05	98	98	98	4.11	-4.5	2.5	-1	10	0
11	13	59.3	female	22	25	9	0.95	4.61	3	control	1.07	1.07	14	9	exercise	passive	in-bed	No	No	tube	yes	yes	yes	yes	162	155.3	152.1	66.34	5	4.85	5	17.76	86	80.5	90	11.14	111	110	109	5.51	95	95	95	9.59	4	9.5	-2	-1	0
11	14	NA	NA	NA	NA	NA	NA	NA	NA	NA	NA	1.82	13	7	exercise	passive	in-bed	No	No	tube	no	no	yes	yes	194.6	185.6	190.2	10.48	9.3	9.05	9.1	9.81	59.5	58	63	6.37	105	104.5	105	2.85	94	94	92.5	5.36	3.5	5	0	0.5	-1.5
11	15	NA	NA	NA	NA	NA	NA	NA	NA	NA	NA	2.83	12	6	exercise and respiratory management	passive	in-bed	No	No	tube	no	no	yes	yes	207.2	208	201.5	13.25	7.9	7.8	7.2	15.14	80	78	77	16.97	103	102	101	5.97	96	94	97	0	-3	-1	-2	-1	1
12	19	55.7	female	21.7	11	10	1.71	3.78	1	intervention	1.87	1.87	32	10	cycling	passive	in-bed	No	No	tube	no	yes	yes	yes	168.3	176.9	159.6	27.53	6.3	5.8	6.1	14.79	68	61	62	11.28	80	79	80	1.25	95	93	95	2.11	-6	1	0	1	0
13	24	59.8	female	23.8	25	11	1.23	24.09	17	control	-3.76	-3.76	20	11	exercise	passive	in-bed	No	No	none	no	yes	yes	yes	NA	NA	NA	NA	NA	NA	NA	NA	NA	NA	NA	NA	NA	NA	NA	NA	NA	NA	NA	NA	NA	NA	NA	NA	NA
13	25	NA	NA	NA	NA	NA	NA	NA	NA	NA	NA	1.27	13	11	exercise	passive	in-bed	No	No	tube	no	yes	yes	yes	370.5	375.65	357.8	18.87	10.3	10.35	9.7	12.41	60	59.5	59	22.83	72.5	74	70	4.25	95	95	95	3.16	-1	-0.5	-2.5	-4	0
13	26	NA	NA	NA	NA	NA	NA	NA	NA	NA	NA	4.47	18	9	exercise and respiratory management	passive	in-bed	No	No	tube	no	yes	yes	yes	284.1	317.9	287.8	59.02	12.3	13.1	12.2	11.48	70	72	71	9.75	75	74.5	75	9.23	94	94.5	92	6.43	1	-1	0	0.5	-2
13	27	NA	NA	NA	NA	NA	NA	NA	NA	NA	NA	5.23	20	9	exercise	passive	in-bed	No	No	tube	no	yes	yes	yes	278.3	268.9	370.05	93.11	11.5	11.35	14.6	46.8	72	67	79	56.57	74	73	79	17.68	96	95	96	4.17	7	12	5	6	0
13	28	NA	NA	NA	NA	NA	NA	NA	NA	NA	NA	7.23	16	13	exercise and respiratory management	active	in-bed	No	No	tube	no	yes	yes	yes	391.65	383.5	376.5	17.03	14.85	14.2	14.2	26.4	86	89.5	86.5	10.39	84.5	87	83.5	10.75	95	95	95	1.05	0.5	-3	-1	-3.5	0
13	29	NA	NA	NA	NA	NA	NA	NA	NA	NA	NA	8.19	14	12	exercise	active	in-bed	No	No	tube	yes	yes	yes	yes	316.3	317.1	334.6	61.58	17.2	15.9	15.1	40.44	83	79	72	28.69	97	97	95	17.59	97	97	97	2.07	-11	-7	-2	-2	0
13	30	NA	NA	NA	NA	NA	NA	NA	NA	NA	NA	9.18	18	13	exercise	active	in-bed	No	No	tracheostomy	no	no	yes	yes	283.1	301.1	261.6	33.03	16.25	12.8	14.2	37.6	77.5	72	63	21.96	89	89.5	79	15.07	97	97	97	1.03	-14.5	-9	-10	-10.5	0
13	31	NA	NA	NA	NA	NA	NA	NA	NA	NA	NA	11.19	21	11	exercise	active	in-bed	No	No	tracheostomy	no	no	yes	yes	343.2	343.45	344.6	31.05	18.65	17.4	18.5	8.15	85	84	82	16.85	79.5	79	78	19.9	97	97.5	96	2.08	-3	-2	-1.5	-1	-1
13	32	NA	NA	NA	NA	NA	NA	NA	NA	NA	NA	11.36	22	13	exercise and respiratory management	passive	in-bed	No	No	tracheostomy	no	no	yes	yes	NA	NA	NA	NA	17.45	17.35	17.85	12.29	82	79	86	11.57	77	77	77	10.35	98	97	97	1.03	4	7	0	0	-1
13	33	NA	NA	NA	NA	NA	NA	NA	NA	NA	NA	12.22	31	12	exercise	active	in-bed	No	No	tracheostomy	no	yes	yes	yes	343.25	314.2	336.15	24.03	18.7	16.15	18.1	24.27	85	80.5	77	23.28	82.5	78.5	82	13.46	98	98	97	4.11	-8	-3.5	-0.5	3.5	-1
13	34	NA	NA	NA	NA	NA	NA	NA	NA	NA	NA	13.21	31	14	mobilisation	NA	edge-of-bed	No	No	tracheostomy	no	yes	yes	yes	537.3	405.75	416.1	65.38	19	18.3	18.1	29.3	111	82	107.5	39.77	106	95	97.5	7.19	95	96	97	5.15	-3.5	25.5	-8.5	2.5	2
13	35	NA	NA	NA	NA	NA	NA	NA	NA	NA	NA	15.28	19	7	exercise and respiratory management	active	in-bed	No	No	tracheostomy	yes	yes	yes	yes	371.35	372.5	367.1	12.74	15.75	15.65	15.6	8.95	96	99	97	15.27	92.5	93	92	6.52	94	94	92	1.08	1	-2	-0.5	-1	-2
13	36	NA	NA	NA	NA	NA	NA	NA	NA	NA	NA	18.35	24	9	mobilisation	NA	edge-of-bed	No	No	tracheostomy	no	yes	yes	yes	NA	NA	NA	NA	11.5	9.85	11.55	26.26	92	79	86	19.64	83	79.5	83	7.24	93	93	96	7.31	-6	7	0	3.5	3
13	37	NA	NA	NA	NA	NA	NA	NA	NA	NA	NA	19.22	41	13	mobilisation	NA	out-of-bed	No	No	tracheostomy	no	yes	yes	yes	297.1	285.2	280.2	27.02	12.2	11.3	10.5	53.05	86.5	82.5	86	10.41	90	86	84	9.65	92	93.5	93	3.24	-0.5	3.5	-6	-2	1
13	38	NA	NA	NA	NA	NA	NA	NA	NA	NA	NA	20.2	30	14	complex exercise and mobilisation	active	out-of-bed	No	No	tracheostomy	no	yes	yes	yes	NA	NA	NA	NA	NA	NA	NA	NA	86.5	73	84	42.62	93	90	92.5	7.56	94	95	94	4.27	-2.5	11	-0.5	2.5	0
13	39	NA	NA	NA	NA	NA	NA	NA	NA	NA	NA	41.34	7	12	exercise	passive	in-bed	No	No	tube	yes	yes	yes	yes	NA	NA	NA	NA	NA	NA	NA	NA	NA	NA	NA	NA	NA	NA	NA	NA	NA	NA	NA	NA	NA	NA	NA	NA	NA
13	40	NA	NA	NA	NA	NA	NA	NA	NA	NA	NA	43.38	14	13	exercise	passive	in-bed	No	No	tracheostomy	no	no	yes	yes	NA	NA	NA	NA	NA	NA	NA	NA	NA	NA	NA	NA	NA	NA	NA	NA	NA	NA	NA	NA	NA	NA	NA	NA	NA
14	55	63.3	male	27.7	40	13	2.19	14.85	12	control	2.44	2.44	16	13	exercise	passive	in-bed	No	No	tube	no	yes	yes	yes	232.2	205.45	187.85	41.72	8.85	8.85	8.9	22.12	59	55	61	44.42	92.5	90	90	14.77	96	98	97	6.23	2	6	-2.5	0	1
14	56	NA	NA	NA	NA	NA	NA	NA	NA	NA	NA	3.27	19	13	exercise	passive	in-bed	No	No	tube	no	yes	yes	yes	284.05	279.6	283.5	16.32	7.7	7.9	8.1	38.22	68	69.5	70	14.35	84.5	84	85	19.72	98	99	97	6.2	2	0.5	0.5	1	-1
14	57	NA	NA	NA	NA	NA	NA	NA	NA	NA	NA	4.26	20	12	exercise	passive	in-bed	No	No	tube	no	yes	yes	yes	290.25	277.8	286.9	20.75	8.1	8.3	7.8	24.58	99	110	91	23.11	72.5	78	70	17.02	100	98	100	1	-8	-19	-2.5	-8	0
14	58	NA	NA	NA	NA	NA	NA	NA	NA	NA	NA	5.24	14	15	exercise	passive	in-bed	No	No	tube	no	yes	yes	yes	NA	NA	NA	NA	7	7.45	7.5	23.04	66	65	63.5	17.25	99.5	99.5	102	8.92	98	98	97.5	2.05	-2.5	-1.5	2.5	2.5	-0.5
14	59	NA	NA	NA	NA	NA	NA	NA	NA	NA	NA	7.3	22	10	exercise	passive	in-bed	No	No	tube	no	yes	yes	yes	260.8	261.3	238.15	22.27	9.05	8.85	8.5	11.88	74	74	68.5	21.78	82	79.5	81.5	6.18	98	98	97	2.06	-5.5	-5.5	-0.5	2	-1
14	60	NA	NA	NA	NA	NA	NA	NA	NA	NA	NA	8.29	20	5	exercise	passive	in-bed	No	No	tube	yes	no	yes	yes	257.8	244.25	232.65	18.4	10.8	10.2	10.2	11.82	80	77	79	8.92	104	102	103	7.73	98	99	98	0	-1	2	-1	1	0
14	61	NA	NA	NA	NA	NA	NA	NA	NA	NA	NA	9.42	15	6	mobilisation	NA	edge-of-bed	No	No	tracheostomy	no	no	yes	yes	NA	NA	NA	NA	14.35	11.6	11.2	62.64	71.5	67	75	34.76	109.5	105.5	104	4.78	97	96.5	97	2.06	3.5	8	-5.5	-1.5	0
14	62	NA	NA	NA	NA	NA	NA	NA	NA	NA	NA	9.27	30	6	exercise	passive	in-bed	No	No	tracheostomy	no	no	yes	yes	269.8	282.4	283.6	29.42	10.8	13.55	11.75	51.01	68	81	72	32.73	105	106	107	6.55	99	97	99	1.01	4	-9	2	1	0
14	63	NA	NA	NA	NA	NA	NA	NA	NA	NA	NA	10.3	30	9	complex exercise and mobilisation	passive	edge-of-bed	No	No	tracheostomy	no	no	yes	yes	267.4	295.85	259.8	63.72	12.2	12	10.6	33.86	76	70	72	14.93	109	105	98	6.07	97	97	97	1.03	-4	2	-11	-7	0
14	64	NA	NA	NA	NA	NA	NA	NA	NA	NA	NA	11.4	29	8	complex exercise and mobilisation	passive	edge-of-bed	No	No	tracheostomy	no	no	yes	yes	316.35	303	299.5	15.74	11.8	12.15	10.9	10.98	71	73.5	70	9.98	101.5	100	97	5.15	100	98	99	2.02	-1	-3.5	-4.5	-3	-1
14	65	NA	NA	NA	NA	NA	NA	NA	NA	NA	NA	12.22	27	7	exercise	passive	in-bed	No	No	tracheostomy	no	no	yes	yes	474.9	477.05	468.7	7.54	12	11.4	12.35	22.56	50	50	49	38.76	96	95.5	98	5.06	100	100	100	0	-1	-1	2	2.5	0
14	66	NA	NA	NA	NA	NA	NA	NA	NA	NA	NA	14.25	27	12	exercise	passive	in-bed	No	No	tracheostomy	yes	yes	yes	yes	237.9	237.45	239.75	27.06	15.8	15.1	14.7	14.23	53	54.5	55	53.38	93	92.5	94	6.33	97	96.5	97	1.03	2	0.5	1	1.5	0
15	93	70.8	female	21.6	26	9	0.4	26.27	13	intervention	0.59	0.59	29	9	cycling	passive	in-bed	No	No	tube	no	yes	yes	yes	208.85	211	202.9	27.52	10.5	9.25	9.4	15.9	62	56.5	59.5	40.25	115	115.5	115	9.58	96	95	97	3.08	-2.5	3	0	-0.5	1
15	94	NA	NA	NA	NA	NA	NA	NA	NA	NA	NA	1.49	32	8	cycling	passive	in-bed	No	No	tube	no	yes	yes	yes	209.3	199.55	220.85	37.99	13.8	12.85	13.55	46.73	63	63	65	28.87	128	130	127	11.01	92	92	93	2.14	2	2	-1	-3	1
15	95	NA	NA	NA	NA	NA	NA	NA	NA	NA	NA	2.5	15	8	cycling	passive	in-bed	No	No	tube	no	yes	yes	yes	169.3	187.3	176.1	28.01	12.75	12.05	12.5	37.7	63	61	65.5	23.19	127.5	124	124	9.69	91	91	92	4.34	2.5	4.5	-3.5	0	1
15	96	NA	NA	NA	NA	NA	NA	NA	NA	NA	NA	3.38	27	9	cycling	passive	in-bed	No	No	tube	no	yes	yes	yes	217.5	207.25	213.1	22.3	11.2	10.65	9.7	24.71	69.5	67	63	12.59	113.5	114.5	114	5.29	92	93	91	3.3	-6.5	-4	0.5	-0.5	-1
15	97	NA	NA	NA	NA	NA	NA	NA	NA	NA	NA	6.52	17	5	mobilisation	NA	edge-of-bed	No	No	tube	no	no	yes	yes	NA	NA	NA	NA	12.2	11.9	11	16.36	77	68.5	67	7.43	117.5	114	114	4.39	97.5	96.5	97	2.06	-10	-1.5	-3.5	0	-0.5
15	98	NA	NA	NA	NA	NA	NA	NA	NA	NA	NA	6.37	26	5	cycling	mixed	in-bed	No	No	tube	no	no	yes	yes	227.1	220.8	211.1	6.67	11.9	11.05	11.4	10.54	70	74	65.5	9.1	115	114	116	2.59	97	97	97	2.05	-4.5	-8.5	1	2	0
15	99	NA	NA	NA	NA	NA	NA	NA	NA	NA	NA	7.52	18	4	cycling	passive	in-bed	No	No	none	no	no	yes	yes	NA	NA	NA	NA	NA	NA	NA	NA	63	63	63	30.46	113	113	110	4.5	98	99	99	3.04	0	0	-3	-3	1
15	100	NA	NA	NA	NA	NA	NA	NA	NA	NA	NA	7.36	33	4	complex exercise and mobilisation	active	edge-of-bed	No	No	none	no	no	yes	yes	NA	NA	NA	NA	NA	NA	NA	NA	69	77	66	10.52	114	111	111.5	7.18	98	98	100	3.02	-3	-11	-2.5	0.5	2
15	101	NA	NA	NA	NA	NA	NA	NA	NA	NA	NA	8.33	33	6	complex exercise and mobilisation	NA	edge-of-bed	No	No	none	no	no	no	no	NA	NA	NA	NA	NA	NA	NA	NA	NA	NA	NA	NA	117.5	110	113	6.21	96	97	96	9.45	NA	NA	-4.5	3	0
15	102	NA	NA	NA	NA	NA	NA	NA	NA	NA	NA	11.42	20	11	exercise	passive	in-bed	No	No	tracheostomy	no	no	yes	yes	NA	NA	NA	NA	9.5	9.5	9.05	63.98	NA	NA	NA	NA	117.5	118	118	6.78	99	98	98	4.08	NA	NA	0.5	0	-1
15	103	NA	NA	NA	NA	NA	NA	NA	NA	NA	NA	13.53	20	9	cycling	passive	in-bed	No	No	tracheostomy	no	no	no	no	181.15	195.95	131.3	89.86	NA	NA	NA	NA	NA	NA	NA	NA	118	115.5	117	12.03	98	99	96	8.33	NA	NA	-1	1.5	-2
15	104	NA	NA	NA	NA	NA	NA	NA	NA	NA	NA	14.54	18	8	cycling	passive	in-bed	No	No	tracheostomy	no	no	no	yes	NA	NA	NA	NA	NA	NA	NA	NA	NA	NA	NA	NA	112	110	115.5	10.37	100	100	100	1	NA	NA	3.5	5.5	0
15	105	NA	NA	NA	NA	NA	NA	NA	NA	NA	NA	15.39	20	6	cycling	mixed	in-bed	No	No	tracheostomy	no	no	no	no	NA	NA	NA	NA	NA	NA	NA	NA	NA	NA	NA	NA	116	112	114	7.89	96	98	94	3.2	NA	NA	-2	2	-2
16	106	57.5	female	32.3	20	5	0.54	3.59	3	intervention	1.68	1.68	35	2	cycling	passive	in-bed	No	No	tube	no	yes	yes	yes	345.6	349	353.6	12.95	8.2	8.75	7.8	43.59	64	66.5	67	49.86	86	87	86	9.2	100	100	100	0	3	0.5	0	-1	0
16	107	NA	NA	NA	NA	NA	NA	NA	NA	NA	NA	2.68	23	4	cycling	active	in-bed	No	No	tube	no	no	yes	yes	234	214.9	232.1	114.83	8.6	7.1	7.55	43	71.5	73.5	70	142.42	77	73.5	74	15.92	98	97	99	3.03	-1.5	-3.5	-3	0.5	1
16	108	NA	NA	NA	NA	NA	NA	NA	NA	NA	NA	3.59	25	NA	respiratory management	passive	in-bed	No	No	none	NA	NA	NA	NA	NA	NA	NA	NA	NA	NA	NA	NA	NA	NA	NA	NA	73	NA	76	41.31	96	NA	92.5	7.55	NA	NA	3	NA	-3.5
17	109	81.8	male	26.5	30	5	1.01	3.18	3	intervention	1.22	1.22	30	5	cycling	passive	in-bed	No	No	tube	no	yes	yes	yes	304.3	303.6	319.05	11.17	13.3	14.3	15.8	10.76	66	64	70	12.76	123.5	127	123	13.51	93	92	93.5	1.07	4	6	-0.5	-4	0.5
17	110	NA	NA	NA	NA	NA	NA	NA	NA	NA	NA	2.02	22	6	cycling	passive	in-bed	No	No	tube	no	yes	yes	yes	343.1	332.25	339.65	24.85	15.2	14.7	15.2	20.07	78	69	76	25.38	113.5	109	107	12.02	96	96	96	2.08	-2	7	-6.5	-2	0
17	111	NA	NA	NA	NA	NA	NA	NA	NA	NA	NA	3.02	25	6	cycling	passive	in-bed	No	No	none	no	yes	yes	no	NA	NA	NA	NA	NA	NA	NA	NA	80.5	81.5	76.5	19.9	98	96.5	93	16.96	94	94	95	2.11	-4	-5	-5	-3.5	1
18	116	57.1	male	18.2	14	8	2.89	17.99	6	intervention	3.06	3.06	20	8	cycling	passive	in-bed	No	No	tube	no	no	yes	yes	322.45	339.2	301.75	72.27	14.15	15.6	14	38.79	80	82	80	8.83	88	88	86.5	13.79	96	96	97	3.11	0	-2	-1.5	-1.5	1
18	117	NA	NA	NA	NA	NA	NA	NA	NA	NA	NA	4.04	25	6	cycling	passive	in-bed	No	No	tube	no	no	yes	yes	288.5	298.95	309.9	23.86	11.1	11.2	9.3	34.16	57	54.5	57	8.79	89	90	86	5.76	92	92	94	3.2	0	2.5	-3	-4	2
18	118	NA	NA	NA	NA	NA	NA	NA	NA	NA	NA	4.95	15	4	respiratory management	passive	in-bed	No	No	none	yes	yes	yes	yes	NA	NA	NA	NA	NA	NA	NA	NA	69	71	72	21.88	102	107	104	14.46	98	95	96	7.25	3	1	2	-3	-2
18	119	NA	NA	NA	NA	NA	NA	NA	NA	NA	NA	5.11	25	4	cycling	passive	in-bed	No	No	tube	yes	yes	yes	yes	273.1	275.05	246.35	25.74	9.3	9.7	9.3	1.07	62	57	63	9.44	90	92	93	2.15	97	96	98	1.02	1	6	3	1	1
18	120	NA	NA	NA	NA	NA	NA	NA	NA	NA	NA	5.81	24	3	cycling	passive	in-bed	No	No	tube	no	no	yes	yes	411.2	391.55	343.3	28.72	12.3	12.05	11.25	27.02	75.5	75.5	72	9.89	93.5	98	94	8.53	97	97.5	97	3.09	-3.5	-3.5	0.5	-4	0
18	121	NA	NA	NA	NA	NA	NA	NA	NA	NA	NA	6.85	22	3	cycling	passive	in-bed	No	No	tube	yes	no	yes	yes	350	288.7	354.4	30.11	13.3	13.3	13.3	41.03	69	73.5	71	22.6	101	103	104	16.31	96	95.5	95	2.11	2	-2.5	3	1	-1
19	122	80.4	male	25.7	24	7	2.55	6.48	5	intervention	2.58	2.58	26	7	cycling	passive	in-bed	No	No	tube	no	no	yes	yes	242.9	245.4	243.8	193.28	9.35	9.1	9	61.81	72	73	72.5	20.94	86.5	85.5	86	5.78	95	96	95	5.26	0.5	-0.5	-0.5	0.5	0
19	123	NA	NA	NA	NA	NA	NA	NA	NA	NA	NA	3.45	30	9	cycling	passive	in-bed	No	No	tube	no	yes	yes	yes	244.05	273.1	240.8	88.83	9.95	12	9.6	61.91	72	81	75	73.3	80	82	81	11.16	94	96	93	5.37	3	-6	1	-1	-1
19	124	NA	NA	NA	NA	NA	NA	NA	NA	NA	NA	4.43	20	9	cycling	passive	in-bed	No	No	tube	no	no	yes	yes	249.35	293.7	246.8	37.17	12.5	12.25	12.05	47.4	89.5	93	76	43.31	81	86.5	78	7.67	92	92	94	6.38	-13.5	-17	-3	-8.5	2
19	125	NA	NA	NA	NA	NA	NA	NA	NA	NA	NA	5.32	20	6	mobilisation	active	edge-of-bed	No	No	tube	no	yes	yes	yes	NA	NA	NA	NA	12.5	14.15	11.1	40.98	100	96	100	13.97	91	100	83	12	97	96.5	97	0	0	4	-8	-17	0
19	126	NA	NA	NA	NA	NA	NA	NA	NA	NA	NA	5.43	22	6	cycling	active	in-bed	No	No	tube	no	yes	yes	yes	291.75	280.65	264.7	42.79	11.4	10.3	11.5	50.57	93	95	94	59.83	90	89	89	10.23	96	96	97	2.07	1	-1	-1	0	1
20	127	43.6	male	28.7	17	8	0.39	11.93	6	control	0.41	0.41	20	8	exercise	passive	in-bed	No	No	tube	yes	yes	yes	yes	370.2	349.25	364.55	45.76	9.2	8.9	9.1	10.9	61	53	62.5	11.18	103	98	101.5	6.89	98	98	99	1.01	1.5	9.5	-1.5	3.5	1
20	128	NA	NA	NA	NA	NA	NA	NA	NA	NA	NA	1.35	20	13	exercise	passive	in-bed	No	No	tube	no	yes	yes	yes	375.85	364.8	367.35	29.98	7.7	7.3	7.8	12.69	73	73	74	10.75	86	84	85.5	3.51	97.5	98	98	2.04	1	1	-0.5	1.5	0.5
20	129	NA	NA	NA	NA	NA	NA	NA	NA	NA	NA	2.17	15	10	respiratory management	passive	in-bed	No	No	none	no	no	yes	yes	NA	NA	NA	NA	NA	NA	NA	NA	91	93.5	96	21.86	68	75	79	34.84	93	92	91	4.39	5	2.5	11	4	-2
20	130	NA	NA	NA	NA	NA	NA	NA	NA	NA	NA	6.36	11	8	exercise and respiratory management	passive	in-bed	No	No	none	no	no	no	yes	NA	NA	NA	NA	NA	NA	NA	NA	94	91	97	14.05	54.5	57	58	34.17	96	95	95	3.16	3	6	3.5	1	-1
20	131	NA	NA	NA	NA	NA	NA	NA	NA	NA	NA	7.3	7	8	exercise and respiratory management	passive	in-bed	No	No	none	no	no	no	yes	NA	NA	NA	NA	NA	NA	NA	NA	93.5	94	92	8.7	58	55	60	9.9	97.5	97	96	3.12	-1.5	-2	2	5	-1.5
20	132	NA	NA	NA	NA	NA	NA	NA	NA	NA	NA	8.18	13	8	mobilisation	active	out-of-bed	No	No	none	no	no	no	yes	NA	NA	NA	NA	NA	NA	NA	NA	88	86	99	11.13	74	60	65.5	24.38	96	96	99	6.1	11	13	-8.5	5.5	3
21	133	49.8	male	23.5	27	7	3.05	17.88	9	intervention	3.07	3.07	31	7	cycling	passive	in-bed	No	No	tube	no	yes	yes	yes	282.7	283.3	273.3	39.48	8.1	8.1	8.1	33.41	81.5	77	78	13.99	53	54.5	54	23.69	99	99	99	2.02	-3.5	1	1	-0.5	0
21	134	NA	NA	NA	NA	NA	NA	NA	NA	NA	NA	3.72	27	7	cycling	passive	in-bed	No	No	tube	no	yes	yes	yes	292.25	291.2	292.6	16.08	8.9	8.9	8.9	1.13	85	78.5	83	10.93	60	60	56	14.13	97	97	99	1.01	-2	4.5	-4	-4	2
21	135	NA	NA	NA	NA	NA	NA	NA	NA	NA	NA	4.82	26	6	cycling	passive	in-bed	No	No	tube	no	yes	yes	yes	290.25	298.85	288	27.46	8.9	8.4	9	2.23	77.5	91	77	14.1	59	59	57	14.05	97	99	99	3.04	-0.5	-14	-2	-2	2
21	136	NA	NA	NA	NA	NA	NA	NA	NA	NA	NA	6	25	4	cycling	passive	in-bed	No	No	tube	no	no	yes	yes	585.75	556.2	572.9	17.63	9.4	9.6	9.3	29.76	79	83	93	8.73	72	74	71	21.45	97	97	98	2.04	14	10	-1	-3	1
21	137	NA	NA	NA	NA	NA	NA	NA	NA	NA	NA	9.02	30	4	cycling	passive	in-bed	No	No	tracheostomy	no	no	yes	yes	NA	NA	NA	NA	8.8	8.5	9.3	32.5	99	101	99	15.18	67	69	70.5	47.31	97	97	96	1.04	0	-2	3.5	1.5	-1
21	138	NA	NA	NA	NA	NA	NA	NA	NA	NA	NA	10.98	35	4	cycling	mixed	in-bed	No	No	tracheostomy	no	no	yes	yes	303.25	301.6	288.1	5.67	8.6	8.35	7.2	20.44	85	85.5	73	8.28	60	56.5	54	5.52	98	98	96	1.04	-12	-12.5	-6	-2.5	-2
21	139	NA	NA	NA	NA	NA	NA	NA	NA	NA	NA	11.99	30	5	cycling	mixed	in-bed	No	No	tracheostomy	no	no	yes	yes	NA	NA	NA	NA	NA	NA	NA	NA	118	113	110	91.02	67	72	56	35.47	97	93.5	96	4.16	-8	-3	-11	-16	-1
21	140	NA	NA	NA	NA	NA	NA	NA	NA	NA	NA	12.95	20	5	mobilisation	active	edge-of-bed	No	No	tracheostomy	no	no	yes	yes	NA	NA	NA	NA	NA	NA	NA	NA	87	90.5	78	57.67	72.5	62	60	25.17	96	97	95	3.14	-9	-12.5	-12.5	-2	-1
21	141	NA	NA	NA	NA	NA	NA	NA	NA	NA	NA	12.82	26	5	cycling	passive	in-bed	No	No	tracheostomy	no	no	yes	yes	NA	NA	NA	NA	NA	NA	NA	NA	93.5	89.5	101.5	9.82	62.5	66	65	29.17	99	97.5	99	2.02	8	12	2.5	-1	0
22	142	82	male	34.6	24	6	0.48	1.58	2	control	0.6	0.6	15	6	exercise	passive	in-bed	No	No	tube	no	yes	yes	yes	277.65	268.8	260.35	42.23	8.55	8.8	9	24.69	53	51	52.5	19	81	81	77.5	34.31	96	97	96	7.32	-0.5	1.5	-3.5	-3.5	0
22	143	NA	NA	NA	NA	NA	NA	NA	NA	NA	NA	1.54	16	9	mobilisation	NA	edge-of-bed	No	No	none	no	yes	yes	yes	NA	NA	NA	NA	NA	NA	NA	NA	84	87	80	8.84	106	102	100	23.17	94	93	94	20.43	-4	-7	-6	-2	0
23	144	79.3	female	34	29	9	1.54	1.85	1	control	1.6	1.6	13	9	exercise	passive	in-bed	No	No	tube	no	no	yes	yes	234.55	229.45	228.3	19.79	6.4	6.2	6.2	25.63	72.5	67	69	15.76	96	95	96	2.07	97	97	96.5	2.07	-3.5	2	0	1	-0.5
24	145	45.3	male	26.2	28	9	1.88	5.17	2	intervention	2	2	20	9	cycling	passive	in-bed	No	No	tube	no	no	yes	no	387.9	378.05	383.2	47.22	16.7	15.6	17.5	11.33	85	83	86	4.63	78	77	80.5	1.24	99	99	99	1.01	1	3	2.5	3.5	0
24	146	NA	NA	NA	NA	NA	NA	NA	NA	NA	NA	3.19	17	9	cycling	passive	in-bed	No	No	tracheostomy	no	no	yes	yes	335.2	334.95	323.4	23.76	11.2	12.45	10.05	18.67	85	85	78.5	71.58	75.5	74.5	79	10.04	99	100	98	6.16	-6.5	-6.5	3.5	4.5	-1
25	148	57.7	female	23.2	21	4	0.66	10.81	9	control	0.72	0.72	15	4	exercise and respiratory management	active	in-bed	No	No	tube	no	yes	yes	yes	264.05	244.8	253	81.73	12.85	11.7	12.7	32.29	55	54.5	57.5	30.7	116.5	117	117	3.42	91	92.5	93	6.41	2.5	3	0.5	0	2
25	149	NA	NA	NA	NA	NA	NA	NA	NA	NA	NA	1.85	17	3	exercise and respiratory management	active	in-bed	No	No	tube	no	no	yes	yes	496.3	495.1	467.1	16.03	12.05	13.7	11.7	26.8	61	78	60	13.28	111	114	111	3.6	95	95	95	1.05	-1	-18	0	-3	0
25	150	NA	NA	NA	NA	NA	NA	NA	NA	NA	NA	2.7	30	6	mobilisation	NA	edge-of-bed	No	No	none	no	no	yes	yes	NA	NA	NA	NA	NA	NA	NA	NA	73.5	67	71.5	12.57	102	99	101	9.94	92	89.5	92.5	3.25	-2	4.5	-1	2	0.5
25	151	NA	NA	NA	NA	NA	NA	NA	NA	NA	NA	3.84	12	8	respiratory management	passive	in-bed	No	No	none	yes	yes	yes	yes	NA	NA	NA	NA	NA	NA	NA	NA	83	83	83	32.75	96.5	97	95	5.3	93	92	90	7.75	0	0	-1.5	-2	-3
25	152	NA	NA	NA	NA	NA	NA	NA	NA	NA	NA	3.67	15	8	mobilisation	NA	edge-of-bed	No	Yes	none	yes	yes	yes	yes	NA	NA	NA	NA	NA	NA	NA	NA	75	64	73	43.35	100	94	100.5	5.99	89	91.5	91.5	3.27	-2	9	0.5	6.5	2.5
25	153	NA	NA	NA	NA	NA	NA	NA	NA	NA	NA	7.8	49	4	mobilisation	active	out-of-bed	No	No	tracheostomy	no	no	yes	yes	363.4	354.1	318.3	32.45	14.1	14.1	12.9	23.11	NA	NA	NA	NA	89	92	80.5	12.47	95	97	97	3.08	NA	NA	-8.5	-11.5	2
25	154	NA	NA	NA	NA	NA	NA	NA	NA	NA	NA	8.83	77	4	complex exercise and mobilisation	active	out-of-bed	No	No	tracheostomy	no	no	yes	yes	364	328.65	305.1	11.3	13.5	11.65	11	20.07	NA	NA	NA	NA	94	83	79	5.05	95	98	98	1.02	NA	NA	-15	-4	3
25	155	NA	NA	NA	NA	NA	NA	NA	NA	NA	NA	9.7	13	4	respiratory management	passive	in-bed	No	No	tracheostomy	no	no	yes	yes	NA	NA	NA	NA	NA	NA	NA	NA	NA	NA	NA	NA	74.5	74	75.5	19.58	100	100	99	3.03	NA	NA	1	1.5	-1
25	156	NA	NA	NA	NA	NA	NA	NA	NA	NA	NA	9.87	16	4	mobilisation	active	out-of-bed	No	No	tracheostomy	no	no	yes	yes	NA	NA	NA	NA	NA	NA	NA	NA	NA	NA	NA	NA	90	87	83	10.82	96	94	97	2.06	NA	NA	-7	-4	1
26	157	54.2	male	23.1	20	5	0.85	2.86	1	intervention	1.88	1.88	17	3	cycling	active	in-bed	No	No	tube	no	yes	yes	yes	416.75	414.1	386.05	39.78	13.9	15	12.9	63.54	112	117	106	15.81	90	90.5	90	5.59	99	98.5	99	1.01	-6	-11	0	-0.5	0
27	158	67.9	female	23.4	32	5	3.81	5.93	4	intervention	3.92	3.92	20	5	cycling	mixed	in-bed	No	No	tube	no	no	yes	yes	245.3	260.25	238.4	11.22	9.8	10.55	8.75	36.27	78	81	78	10.35	76	78	72	9.67	100	100	99	1.01	0	-3	-4	-6	-1
27	159	NA	NA	NA	NA	NA	NA	NA	NA	NA	NA	4.94	17	5	respiratory management	passive	in-bed	No	No	tube	yes	yes	yes	yes	NA	NA	NA	NA	NA	NA	NA	NA	83	80	73.5	47.54	87	86	82	17.13	95	96	96	2.08	-9.5	-6.5	-5	-4	1
27	160	NA	NA	NA	NA	NA	NA	NA	NA	NA	NA	4.77	25	5	cycling	active	in-bed	No	No	none	yes	yes	yes	yes	NA	NA	245.75	21.75	7.4	7.3	7.65	49.59	62	66	59.5	26.92	75	75	76	11.81	97	98	95	6.32	-2.5	-6.5	1	1	-2
27	161	NA	NA	NA	NA	NA	NA	NA	NA	NA	NA	5.78	30	3	cycling	active	in-bed	Yes	No	none	no	no	no	no	NA	NA	NA	NA	NA	NA	NA	NA	NA	NA	NA	NA	87.5	88	87.5	6.86	96	96	96	3.13	NA	NA	0	-0.5	0
28	162	79.3	male	25.4	27	6	1.1	2.97	2	control	1.8	1.8	15	8	exercise	passive	in-bed	No	No	tube	no	yes	yes	yes	NA	NA	NA	NA	9.45	9	10.1	20.86	76	69.5	73.5	17.78	121	122	122	21.18	98	100	99	2.01	-2.5	4	1	0	1
28	163	NA	NA	NA	NA	NA	NA	NA	NA	NA	NA	2.85	20	6	respiratory management	passive	in-bed	No	No	none	no	yes	no	no	NA	NA	NA	NA	NA	NA	NA	NA	84	75	80.5	13.61	122.5	124	122	17.5	97.5	95	97	4.12	-3.5	5.5	-0.5	-2	-0.5
29	164	32.1	female	32.4	17	3	1.43	15.66	11	intervention	1.46	1.46	39	3	cycling	passive	in-bed	No	No	tube	no	yes	yes	yes	341.9	344.3	315.55	52.81	7.35	7.1	6.1	41.05	95	92	91	18.68	107	107	111	5.41	98.5	98	98	2.05	-4	-1	4	4	-0.5
29	165	NA	NA	NA	NA	NA	NA	NA	NA	NA	NA	2.26	22	3	cycling	passive	in-bed	No	No	none	no	no	yes	yes	NA	NA	NA	NA	NA	NA	NA	NA	103	104.5	104	11.39	101	105	103	8.65	99	100	99	2.02	1	-0.5	2	-2	0
29	166	NA	NA	NA	NA	NA	NA	NA	NA	NA	NA	2.39	38	3	mobilisation	active	edge-of-bed	No	No	none	no	no	yes	yes	NA	NA	NA	NA	NA	NA	NA	NA	116.5	108	108	15.02	118.5	114	115.5	9.48	98	99	97	1.03	-8.5	0	-3	1.5	-1
29	167	NA	NA	NA	NA	NA	NA	NA	NA	NA	NA	3.23	15	3	mobilisation	NA	out-of-bed	No	No	none	no	no	yes	no	NA	NA	NA	NA	NA	NA	NA	NA	98.5	96	98	38.69	137	137	133	9.78	98	99	98	3.06	-0.5	2	-4	-4	0
29	168	NA	NA	NA	NA	NA	NA	NA	NA	NA	NA	8.39	28	4	complex cycling and mobilisation	mixed	in-bed	No	No	tube	no	no	yes	yes	375	364.35	346.6	15.86	8.9	7.3	7.7	26.22	94	95.5	84	16.28	109	112.5	114	14.29	96	96	96	2.09	-10	-11.5	5	1.5	0
29	169	NA	NA	NA	NA	NA	NA	NA	NA	NA	NA	9.38	25	4	cycling	active	in-bed	No	No	tube	no	no	yes	yes	342.7	390.5	325.2	32.9	9.4	10	7.6	42.42	102	101	95	14.79	94	103	99	10.15	98	97	98.5	1.02	-7	-6	5	-4	0.5
29	170	NA	NA	NA	NA	NA	NA	NA	NA	NA	NA	10.4	23	3	cycling	active	in-bed	No	No	tube	no	no	yes	yes	358.7	338.7	337.05	16.46	7.8	6.9	7.2	44.65	93.5	94.5	85.5	28.26	104	104.5	110.5	10.84	99	98	98	1.02	-8	-9	6.5	6	-1
29	171	NA	NA	NA	NA	NA	NA	NA	NA	NA	NA	11.21	19	2	cycling	active	in-bed	No	No	none	no	no	yes	yes	NA	NA	NA	NA	NA	NA	NA	NA	78	78	77	19.3	114	111.5	112	3.58	96	97	95	1.05	-1	-1	-2	0.5	-1
29	172	NA	NA	NA	NA	NA	NA	NA	NA	NA	NA	18.38	39	3	cycling	mixed	in-bed	No	No	tube	no	no	yes	yes	484.7	536.1	469.35	13.05	9.5	10.3	10	22.79	80	79.5	80	8.74	121	118.5	124	2.43	95	93.5	96	2.08	0	0.5	3	5.5	1
29	173	NA	NA	NA	NA	NA	NA	NA	NA	NA	NA	22.44	28	3	cycling	mixed	in-bed	No	No	tracheostomy	no	no	yes	yes	280.2	284.5	305.6	21.67	8.2	7.5	7.9	39.06	NA	NA	NA	NA	105	105	110.5	17.62	97	96	98	3.07	NA	NA	5.5	5.5	1
29	174	NA	NA	NA	NA	NA	NA	NA	NA	NA	NA	23.41	27	2	mobilisation	active	edge-of-bed	No	No	tracheostomy	no	no	yes	yes	NA	NA	NA	NA	NA	NA	NA	NA	NA	NA	NA	NA	97.5	102	99	7.12	95	96	96	2.08	NA	NA	1.5	-3	1
30	175	54	male	29.3	29	6	1.46	11.53	3	control	1.62	1.62	17	6	exercise and respiratory management	passive	in-bed	No	No	tube	no	no	yes	yes	335.4	338.1	362.9	45.74	7.35	7	6.2	48.08	67	64.5	81	38.94	65.5	66	62	53.78	100	100	99.5	2.01	14	16.5	-3.5	-4	-0.5
30	176	NA	NA	NA	NA	NA	NA	NA	NA	NA	NA	5.59	17	6	exercise	passive	in-bed	No	No	none	no	yes	yes	yes	390.8	331.25	324.3	81.24	9.45	8.5	8	66.07	68	62.5	65	22.96	61	55.5	60	61.22	97	98	98	11.33	-3	2.5	-1	4.5	1
30	177	NA	NA	NA	NA	NA	NA	NA	NA	NA	NA	7.57	15	6	exercise	active	in-bed	No	No	none	no	no	yes	yes	NA	NA	NA	NA	NA	NA	NA	NA	94	85	92	31.25	73	74	75	35.8	96	95	96	3.13	-2	7	2	1	0
31	178	40.3	male	23.8	26	8	2.16	5.12	3	control	2.19	2.19	20	8	exercise	passive	in-bed	No	No	tube	no	no	yes	yes	442.45	414.4	415.25	20.92	11.05	10.15	8.95	26.78	91.5	89	80	17.31	94	90	90	6.67	100	99	100	0	-11.5	-9	-4	0	0
31	179	NA	NA	NA	NA	NA	NA	NA	NA	NA	NA	3.12	20	6	exercise	passive	in-bed	No	No	tube	no	no	yes	yes	471.6	396.6	394.35	55.91	11.9	9.55	9.5	26.01	107	100.5	95	15.69	89.5	91	83	11.96	100	100	100	0	-12	-5.5	-6.5	-8	0
31	180	NA	NA	NA	NA	NA	NA	NA	NA	NA	NA	4	25	4	mobilisation	NA	edge-of-bed	No	No	none	yes	no	yes	yes	NA	NA	NA	NA	NA	NA	NA	NA	103	101.5	102.5	15.63	82.5	83	81.5	7.35	99	99	98.5	18.56	-0.5	1	-1	-1.5	-0.5
32	181	74.2	male	26.1	17	9	2.33	26.17	5	control	2.35	2.35	20	9	exercise	passive	in-bed	No	No	tube	no	yes	yes	yes	278.75	347.8	265	30.84	11.9	15.8	11.9	0.84	71	85.5	71	11.38	67.5	76.5	63.5	19.79	99	99.5	98	2.03	0	-14.5	-4	-13	-1
32	182	NA	NA	NA	NA	NA	NA	NA	NA	NA	NA	3.05	16	8	exercise	passive	in-bed	No	No	tube	no	no	yes	yes	334.7	333.7	323.2	8.7	11.5	13.05	11.5	0.87	60	61	62	4.85	62	64	63	7.85	98	99	98	1.02	2	1	1	-1	0
32	183	NA	NA	NA	NA	NA	NA	NA	NA	NA	NA	5.22	20	6	exercise	passive	in-bed	No	No	tube	no	no	yes	yes	302.1	315.7	283.5	17.25	9.5	9.55	9.55	11.32	75	74.5	70	68.83	82.5	87	80	15.84	98	97	95	4.18	-5	-4.5	-2.5	-7	-3
32	184	NA	NA	NA	NA	NA	NA	NA	NA	NA	NA	6.21	19	5	exercise	passive	in-bed	No	No	tube	no	no	yes	yes	533.15	588	647.8	114.49	13.9	16.15	15.1	73.88	70.5	71	73	26.97	84	85	82	4.86	98	98	98	3.07	2.5	2	-2	-3	0
32	185	NA	NA	NA	NA	NA	NA	NA	NA	NA	NA	13.14	12	8	exercise	passive	in-bed	No	No	tube	no	yes	yes	yes	357.5	427.15	388.75	119.17	10.15	13.6	15	93.52	62	59.5	67	36.73	68.5	68	70	7.18	96.5	97.5	97	1.03	5	7.5	1.5	2	0.5
33	186	56.9	male	27.7	11	11	2.88	7.18	4	control	2.92	2.92	20	11	exercise	passive	in-bed	No	No	tube	no	yes	yes	yes	243.6	245.85	241.4	12.7	7.1	6.9	7.3	18.33	79	71	87	42.42	100	100	100	16.04	92	87.5	93	4.33	8	16	0	0	1
33	187	NA	NA	NA	NA	NA	NA	NA	NA	NA	NA	3.8	20	9	exercise	passive	in-bed	No	No	tube	no	yes	yes	yes	281.8	287.65	274.1	19.89	9	9.55	8.6	14.11	87	93	86.5	32.3	97	99.5	96	6.24	89	89	90	2.22	-0.5	-6.5	-1	-3.5	1
33	188	NA	NA	NA	NA	NA	NA	NA	NA	NA	NA	4.8	32	11	exercise and respiratory management	active	in-bed	No	No	none	no	yes	yes	yes	NA	NA	NA	NA	12	11.1	12.6	59.35	66	66	72	30.93	97	96.5	100	4.01	93	92.5	92	2.17	6	6	3	3.5	-1
33	189	NA	NA	NA	NA	NA	NA	NA	NA	NA	NA	5.71	10	6	respiratory management	passive	in-bed	No	No	none	no	yes	yes	yes	NA	NA	NA	NA	NA	NA	NA	NA	82.5	78	81	18.4	101.5	103	103.5	4.82	95	96	93	6.42	-1.5	3	2	0.5	-2
34	190	74.7	male	29	18	8	1.75	4.75	1	intervention	1.85	1.85	15	8	exercise	passive	in-bed	No	No	tube	no	yes	yes	yes	NA	NA	NA	NA	7.85	6.5	6.4	63.77	62	56	63	15.76	91.5	89.5	92	9.78	94.5	96	94	5.33	1	7	0.5	2.5	-0.5
35	191	75.3	female	35.2	18	5	1.29	3.42	2	intervention	1.42	1.42	25	5	cycling	mixed	in-bed	No	No	tube	no	yes	yes	yes	249.6	247.55	249.8	7.6	11.7	11.9	11.6	7.69	69	63	58	11.84	109	109	110	2.72	93.5	93.5	94	2.12	-11	-5	1	1	0.5
35	192	NA	NA	NA	NA	NA	NA	NA	NA	NA	NA	2.42	25	3	cycling	active	in-bed	No	No	tube	no	yes	yes	yes	242.4	228	230	22.66	11	10.4	9.6	18.46	82	90	83	28.89	103	100	98	7.11	95	95	97	2.06	1	-7	-5	-2	2
36	193	25.7	female	37.4	28	8	2.72	13.79	14	intervention	2.9	2.9	39	8	cycling	passive	in-bed	No	Yes	tube	yes	no	yes	yes	366.2	362	327.3	21.34	10.3	10.55	10.1	9.86	67.5	62.5	64	9.35	96	96.5	94.5	3.18	92	93	91	3.31	-3.5	1.5	-1.5	-2	-1
36	194	NA	NA	NA	NA	NA	NA	NA	NA	NA	NA	3.72	13	9	exercise	passive	in-bed	No	No	tube	yes	yes	yes	yes	NA	NA	NA	NA	9.8	9.9	9.9	7.06	70	70	68	10.29	100	100	102	3.93	89	89	89	6.77	-2	-2	2	2	0
36	195	NA	NA	NA	NA	NA	NA	NA	NA	NA	NA	4.71	17	7	exercise	passive	in-bed	No	No	tube	yes	no	yes	yes	NA	NA	NA	NA	9.2	9.2	9.2	12.89	85	84	85	10.47	78	78.5	80	11.27	92	90	91	9.84	0	1	2	1.5	-1
36	196	NA	NA	NA	NA	NA	NA	NA	NA	NA	NA	5.72	17	6	exercise	passive	in-bed	No	No	tube	yes	no	yes	yes	NA	NA	NA	NA	9.3	9.3	9.3	1.08	67	66	63.5	17.07	88	89	87	1.15	92	90	92	6.57	-3.5	-2.5	-1	-2	0
36	197	NA	NA	NA	NA	NA	NA	NA	NA	NA	NA	6.72	18	5	exercise	passive	in-bed	No	No	tube	yes	no	yes	yes	331.4	330.05	329.45	16.09	9.8	9.8	9.8	1.02	71.5	77	70	7.07	87	88	87	1.15	91	90	91	1.1	-1.5	-7	0	-1	0
36	198	NA	NA	NA	NA	NA	NA	NA	NA	NA	NA	9.84	19	3	mobilisation	NA	edge-of-bed	No	No	tube	no	no	yes	yes	NA	NA	NA	NA	15.8	15	14.05	24.23	88	83	89.5	15.44	81	78	77	11.75	97	100	98	3.05	1.5	6.5	-4	-1	1
36	199	NA	NA	NA	NA	NA	NA	NA	NA	NA	NA	9.72	28	3	cycling	active	in-bed	No	No	tube	no	no	yes	yes	449.6	453.4	431.5	21.73	13.7	14.9	12.95	24.67	87	88	86.5	10.34	81	82	81	6.2	100	100	97	3.09	-0.5	-1.5	0	-1	-3
36	200	NA	NA	NA	NA	NA	NA	NA	NA	NA	NA	10.84	30	3	mobilisation	NA	edge-of-bed	No	No	tube	no	no	yes	yes	433.6	385.7	398	31.98	14.3	12.05	13.4	30.08	82	79	87	17.16	86.5	75	78	18.83	98	100	98	3.05	5	8	-8.5	3	0
36	201	NA	NA	NA	NA	NA	NA	NA	NA	NA	NA	11.71	15	2	respiratory management	passive	in-bed	No	No	none	no	no	yes	yes	NA	NA	NA	NA	NA	NA	NA	NA	NA	NA	133.5	36.69	84.5	86	87	22.78	99	100	97	6.15	NA	NA	2.5	1	-2
36	202	NA	NA	NA	NA	NA	NA	NA	NA	NA	NA	11.84	20	2	mobilisation	NA	edge-of-bed	No	No	none	no	no	yes	yes	NA	NA	NA	NA	NA	NA	NA	NA	NA	NA	NA	NA	93	95	91	15.17	96	97	97	6.18	NA	NA	-2	-4	1
36	203	NA	NA	NA	NA	NA	NA	NA	NA	NA	NA	11.92	24	2	mobilisation	NA	edge-of-bed	No	No	none	no	no	yes	yes	NA	NA	NA	NA	NA	NA	NA	NA	NA	NA	NA	NA	102	96	100	13	94.5	94	96.5	6.21	NA	NA	-2	4	2
36	204	NA	NA	NA	NA	NA	NA	NA	NA	NA	NA	12.73	29	4	cycling	active	in-bed	No	No	none	no	no	yes	no	NA	NA	NA	NA	NA	NA	NA	NA	NA	NA	NA	NA	106	109	106	14.89	95	94	93	3.23	NA	NA	0	-3	-2
36	205	NA	NA	NA	NA	NA	NA	NA	NA	NA	NA	12.67	54	4	mobilisation	active	out-of-bed	No	No	none	no	no	yes	no	NA	NA	NA	NA	NA	NA	NA	NA	NA	NA	NA	NA	137	110	101	7.98	89	93	95	2.11	NA	NA	-36	-9	6
36	206	NA	NA	NA	NA	NA	NA	NA	NA	NA	NA	13.72	44	3	cycling	active	in-bed	No	No	none	no	no	yes	no	NA	NA	NA	NA	NA	NA	NA	NA	NA	NA	NA	NA	107	104.5	107	26.82	96	96	95	2.11	NA	NA	0	2.5	-1
37	207	80.1	male	24.7	31	12	1.24	4.17	2	control	2.19	2.19	12	11	exercise	passive	in-bed	No	No	tube	no	no	yes	yes	440	513.5	398.4	5.62	9	10.15	7.7	6.48	73	79	57	8.8	80	87	71	14.01	96	97	96	0	-16	-22	-9	-16	0
37	208	NA	NA	NA	NA	NA	NA	NA	NA	NA	NA	3.32	10	8	exercise	active	in-bed	No	No	none	no	no	yes	yes	NA	NA	NA	NA	NA	NA	NA	NA	72	73	68.5	21.49	53.5	54.5	56	59	97	98	94	10.67	-3.5	-4.5	2.5	1.5	-3
38	209	40.3	male	34.6	27	10	0.94	5.93	3	control	1.07	1.07	15	10	exercise	passive	in-bed	No	No	tube	yes	yes	yes	yes	NA	NA	NA	NA	14.8	14.9	14.8	1.35	71	70	74	10.88	105	104.5	106	3.77	90	90.5	92	3.27	3	4	1	1.5	2
38	210	NA	NA	NA	NA	NA	NA	NA	NA	NA	NA	2.04	14	9	exercise and respiratory management	passive	in-bed	No	No	tube	yes	no	yes	yes	424	435.9	391.4	39.33	11.5	11.7	11.4	30.03	83	83	85.5	12.87	113	116	114.5	6.97	94.5	94	96	6.24	2.5	2.5	1.5	-1.5	1.5
38	211	NA	NA	NA	NA	NA	NA	NA	NA	NA	NA	3.03	18	8	exercise	passive	in-bed	No	No	tube	yes	no	yes	yes	303.3	319.7	302.2	12.76	14.4	14.3	14.3	3.48	87	89	84.5	15.24	103	104	101	7.9	97	97	96	3.13	-2.5	-4.5	-2	-3	-1
39	212	39.9	male	31.7	12	1	0.46	1.75	2	control	0.55	0.55	8	1	exercise and respiratory management	active	in-bed	No	No	tube	no	no	yes	yes	426.1	368.8	386.9	53.45	10.3	9.45	8.5	54.02	94	91	88	24.39	109	103	103	22	100	100	100	2.01	-6	-3	-6	0	0
39	213	NA	NA	NA	NA	NA	NA	NA	NA	NA	NA	1.56	5	1	respiratory management	passive	in-bed	No	No	none	yes	no	yes	yes	NA	NA	NA	NA	NA	NA	NA	NA	NA	NA	88.5	5.65	95	89.5	92.5	27.23	98	98	99	5.06	NA	NA	-2.5	3	1
40	214	50.8	male	26.6	49	16	1.73	31.75	8	intervention	1.73	1.73	40	16	cycling	passive	in-bed	No	No	tube	no	yes	yes	yes	392.5	393.6	366.7	16.18	11.5	11.95	11.3	20.93	52.5	53	51	17.62	78	78	78	12.52	93	93	93	3.23	-1.5	-2	0	0	0
40	215	NA	NA	NA	NA	NA	NA	NA	NA	NA	NA	2.92	29	15	cycling	passive	in-bed	No	No	tube	no	no	yes	yes	405.7	381.1	360.65	10.79	11.3	10.1	10.1	22.86	58	48	53	7.58	89	82	87	14.87	97	98	97.5	1.03	-5	5	-2	5	0.5
40	216	NA	NA	NA	NA	NA	NA	NA	NA	NA	NA	3.86	24	15	cycling	passive	in-bed	Yes	No	tube	no	no	yes	yes	406.3	365.2	375.4	23.74	11.1	11.1	10.65	42.49	58	48	57.5	37.65	92	89.5	88.5	7.84	97	98	97	2.06	-0.5	9.5	-3.5	-1	0
40	217	NA	NA	NA	NA	NA	NA	NA	NA	NA	NA	4.71	11	17	exercise	passive	in-bed	No	No	tube	yes	yes	yes	yes	NA	NA	NA	NA	NA	NA	NA	NA	74	65	65	18.23	101	96	95	5.25	99	96	99	12.22	-9	0	-6	-1	0
40	218	NA	NA	NA	NA	NA	NA	NA	NA	NA	NA	7.93	11	18	exercise	passive	in-bed	No	No	tube	yes	yes	yes	yes	460.85	374.25	428.65	23.98	9.35	9.5	9.3	1.07	58	56	52.5	19.23	87	88	86	2.33	97	94	96	2.08	-5.5	-3.5	-1	-2	-1
40	219	NA	NA	NA	NA	NA	NA	NA	NA	NA	NA	8.74	16	18	cycling	passive	in-bed	No	No	tube	yes	yes	yes	yes	433.2	398.3	400.6	11.49	12	11.6	10.35	11.46	56	54	51	30	99	97	96	11.4	95	96	95	1.06	-5	-3	-3	-1	0
40	220	NA	NA	NA	NA	NA	NA	NA	NA	NA	NA	9.86	27	16	cycling	passive	in-bed	No	No	tracheostomy	no	yes	yes	yes	437.95	386.6	421.1	25.11	13.35	9.45	11.5	64.31	54.5	44	60	107.96	97	89.5	95	15.65	97	97	97	2.05	5.5	16	-2	5.5	0
40	221	NA	NA	NA	NA	NA	NA	NA	NA	NA	NA	10.71	28	18	cycling	passive	in-bed	No	No	tracheostomy	no	yes	yes	yes	409.1	371.5	354.5	23.31	10.4	9.4	9.2	28.74	60	51	45	37.34	90	85	83	10.77	99	97	98	2.04	-15	-6	-7	-2	-1
41	222	60.5	male	23.2	19	12	4.29	38.24	24	control	4.28	4.28	10	12	exercise	passive	in-bed	No	No	tube	no	no	yes	yes	NA	NA	NA	NA	9.8	10.8	11.7	31.65	71	82	81	41.54	97	101	103	14.53	97	97	97	1.03	10	-1	6	2	0
41	223	NA	NA	NA	NA	NA	NA	NA	NA	NA	NA	5	15	11	exercise	passive	in-bed	No	No	tube	yes	yes	yes	yes	279.3	291.5	298.6	22.48	11.25	12.85	10	55.04	78	79.5	82	23.42	103.5	107	104	10.65	97	97	97	2.07	4	2.5	0.5	-3	0
41	224	NA	NA	NA	NA	NA	NA	NA	NA	NA	NA	5.97	16	9	exercise	passive	in-bed	No	No	tube	yes	yes	yes	yes	283.4	295.3	300.5	27.35	11.9	12.95	13.35	27.02	68	84	82	16.82	87	92	95	8.47	99	95	99	3.03	14	-2	8	3	0
41	225	NA	NA	NA	NA	NA	NA	NA	NA	NA	NA	9.19	25	9	mobilisation	NA	edge-of-bed	No	No	tube	no	no	yes	yes	318.7	328.4	324.4	39.1	12.2	11.1	12.05	46.15	69	67.5	73	55.96	101	99.5	97	9.18	94	96	97	10.47	4	5.5	-4	-2.5	3
41	226	NA	NA	NA	NA	NA	NA	NA	NA	NA	NA	10.21	19	11	exercise and respiratory management	active	in-bed	No	No	tube	no	no	yes	yes	325.9	331.8	271.9	14.8	11.2	11.7	7.7	21.94	83	82	64	9.3	81.5	87	79	10.15	100	99	99	2.02	-19	-18	-2.5	-8	-1
41	227	NA	NA	NA	NA	NA	NA	NA	NA	NA	NA	10.24	30	11	respiratory management	passive	in-bed	No	No	tube	no	no	yes	yes	NA	NA	NA	NA	10.65	10.3	11.4	36.37	83	80	83	17.11	80.5	81.5	84	16.74	99	98	99	9.16	0	3	3.5	2.5	0
41	228	NA	NA	NA	NA	NA	NA	NA	NA	NA	NA	11.17	6	7	respiratory management	passive	in-bed	No	No	none	no	no	yes	yes	NA	NA	NA	NA	NA	NA	NA	NA	84.5	86.5	89	25.07	76.5	78	83.5	20.39	96.5	98	97.5	5.14	4.5	2.5	7	5.5	1
41	229	NA	NA	NA	NA	NA	NA	NA	NA	NA	NA	11.16	16	7	exercise and respiratory management	active	in-bed	No	No	none	no	no	yes	yes	NA	NA	NA	NA	NA	NA	NA	NA	88	86	89	24.54	83	78	87.5	24.28	97	97	97.5	5.14	1	3	4.5	9.5	0.5
41	230	NA	NA	NA	NA	NA	NA	NA	NA	NA	NA	12.01	22	7	exercise and respiratory management	active	in-bed	No	No	none	no	no	yes	yes	NA	NA	NA	NA	NA	NA	NA	NA	83	86	85	23.35	95	100	93	10.76	96	95	96	10.43	2	-1	-2	-7	0
41	231	NA	NA	NA	NA	NA	NA	NA	NA	NA	NA	48.03	22	16	exercise and respiratory management	passive	in-bed	Yes	No	none	yes	yes	yes	yes	NA	NA	NA	NA	NA	NA	NA	NA	92	91	93	14.99	115	118.5	117	21.12	98	98	98	3.06	1	2	2	-1.5	0
41	232	NA	NA	NA	NA	NA	NA	NA	NA	NA	NA	52.04	13	7	exercise and respiratory management	active	in-bed	No	No	tracheostomy	no	yes	yes	yes	300.3	301	311.6	161.68	8.8	9	9	149.41	68	72	68	15.88	94	99.5	96	15.48	99	99	98	2.04	0	-4	2	-3.5	-1
41	233	NA	NA	NA	NA	NA	NA	NA	NA	NA	NA	52.14	79	7	complex exercise and mobilisation	active	edge-of-bed	No	No	tracheostomy	no	yes	yes	yes	276.5	285.65	234.8	76.13	9.45	9.15	8.9	4.46	73	72.5	74	17.73	100.5	96.5	95.5	9.37	97	98.5	100	2.01	1	1.5	-5	-1	3
41	234	NA	NA	NA	NA	NA	NA	NA	NA	NA	NA	53.18	19	7	mobilisation	passive	out-of-bed	No	No	tracheostomy	no	no	yes	yes	NA	NA	NA	NA	NA	NA	NA	NA	66	63	67	16.52	100	107	97	21.92	93	93	94	4.24	1	4	-3	-10	1
41	235	NA	NA	NA	NA	NA	NA	NA	NA	NA	NA	53	54	7	mobilisation	NA	edge-of-bed	No	No	tracheostomy	no	no	yes	yes	NA	NA	NA	NA	9.65	8.7	NA	NA	80	74.5	81	11.12	108	106	99.5	10.14	98	97.5	100	1	1	6.5	-8.5	-6.5	2
41	236	NA	NA	NA	NA	NA	NA	NA	NA	NA	NA	54.17	86	7	mobilisation	active	out-of-bed	No	No	tracheostomy	no	no	yes	yes	841.7	NA	968.4	24.48	NA	NA	NA	NA	67	65	64	23.58	124	115	118	5.94	99	100	100	1	-3	-1	-6	3	1
41	237	NA	NA	NA	NA	NA	NA	NA	NA	NA	NA	58	22	7	mobilisation	NA	edge-of-bed	No	No	tracheostomy	no	no	yes	yes	220.4	254.35	NA	NA	NA	NA	NA	NA	71	NA	63.5	17.24	85	84	82	14.63	98	98	96	4.17	-7.5	NA	-3	-2	-2
41	238	NA	NA	NA	NA	NA	NA	NA	NA	NA	NA	58.2	35	7	exercise and respiratory management	active	in-bed	No	No	tracheostomy	no	no	yes	yes	NA	NA	NA	NA	NA	NA	NA	NA	74.5	75	73	12.36	87.5	91	86.5	17.22	97	98	98	3.08	-1.5	-2	-1	-4.5	1
41	239	NA	NA	NA	NA	NA	NA	NA	NA	NA	NA	59.03	35	8	complex exercise and mobilisation	active	edge-of-bed	No	No	tracheostomy	no	no	yes	yes	NA	NA	NA	NA	NA	NA	NA	NA	67	66	68	8.81	101.5	100.5	104	9.61	97	99	94	4.23	1	2	2.5	3.5	-3
41	240	NA	NA	NA	NA	NA	NA	NA	NA	NA	NA	60.02	27	7	mobilisation	active	out-of-bed	No	No	tracheostomy	no	no	yes	yes	NA	NA	NA	NA	NA	NA	NA	NA	78	79	72	16.48	107	110	107	7.49	99	97.5	98	2.03	-6	-7	0	-3	-1
41	241	NA	NA	NA	NA	NA	NA	NA	NA	NA	NA	69.25	25	6	exercise and respiratory management	active	in-bed	No	No	tube	no	yes	yes	yes	398.7	374.95	375.4	12.47	8.2	7.45	7.25	26.23	88	81	83	9.52	72	72	72	9.83	100	100	100	0	-5	2	0	0	0
41	242	NA	NA	NA	NA	NA	NA	NA	NA	NA	NA	69.97	16	8	respiratory management	passive	in-bed	No	No	none	no	no	yes	no	NA	NA	NA	NA	14.3	11.2	14.7	81.7	98	92	85	33.75	77	70	78	38.33	100	100	100	1	-13	-7	1	8	0
41	243	NA	NA	NA	NA	NA	NA	NA	NA	NA	NA	71	14	8	respiratory management	passive	in-bed	No	No	none	no	no	yes	no	NA	NA	NA	NA	NA	NA	NA	NA	69	67	67	22.8	65	63.5	63.5	20.59	99	99	99	1.01	-2	0	-1.5	0	0
41	244	NA	NA	NA	NA	NA	NA	NA	NA	NA	NA	72.19	13	8	respiratory management	passive	in-bed	No	No	none	no	no	yes	yes	NA	NA	NA	NA	NA	NA	NA	NA	82	79	81	24.92	87	81	78	71.92	97	97	96	3.11	-1	2	-9	-3	-1
41	245	NA	NA	NA	NA	NA	NA	NA	NA	NA	NA	75.18	41	9	mobilisation	active	edge-of-bed	No	No	tracheostomy	no	no	yes	no	NA	NA	NA	NA	NA	NA	NA	NA	60	58	62	43.37	86	89	83.5	21.7	98	98	98	15.54	2	4	-2.5	-5.5	0
42	246	65.3	male	21.5	17	10	0.44	15.14	9	control	1.73	1.73	10	15	exercise	passive	in-bed	No	No	tube	yes	yes	yes	yes	239.55	242.9	215	14.76	6.9	6.7	6.7	1.5	97	94.5	93	20.89	80	74.5	79	15.52	99	100	99	1.01	-4	-1.5	-1	4.5	0
42	247	NA	NA	NA	NA	NA	NA	NA	NA	NA	NA	4.51	30	11	respiratory management	passive	in-bed	No	No	none	no	yes	yes	yes	NA	NA	NA	NA	NA	NA	NA	NA	89	87	86	16.27	77	72.5	76	27.43	88	89	89	11.14	-3	-1	-1	3.5	1
42	248	NA	NA	NA	NA	NA	NA	NA	NA	NA	NA	5.5	27	11	mobilisation	active	edge-of-bed	No	No	none	no	yes	yes	yes	NA	NA	NA	NA	NA	NA	NA	NA	83	72	77	25.65	86	79.5	76	27.53	91	94	92	2.17	-6	5	-10	-3.5	1
42	249	NA	NA	NA	NA	NA	NA	NA	NA	NA	NA	6.66	85	9	respiratory management	passive	in-bed	No	No	none	no	yes	yes	yes	NA	NA	NA	NA	NA	NA	NA	NA	74	85.5	83	33.17	87	84	80	22	96	95.5	97	12.55	9	-2.5	-7	-4	1
42	250	NA	NA	NA	NA	NA	NA	NA	NA	NA	NA	8.76	17	11	exercise and respiratory management	passive	in-bed	No	No	none	no	yes	yes	yes	NA	NA	NA	NA	NA	NA	NA	NA	76	75	74	28.07	87	81.5	75	13.48	100	99.5	100	4.05	-2	-1	-12	-6.5	0
42	251	NA	NA	NA	NA	NA	NA	NA	NA	NA	NA	11.7	25	6	respiratory management	passive	in-bed	No	No	none	no	yes	yes	no	NA	NA	NA	NA	NA	NA	NA	NA	79	79	89	19.61	88	85.5	87	11.49	100	99.5	100	2	10	10	-1	1.5	0
42	252	NA	NA	NA	NA	NA	NA	NA	NA	NA	NA	57.76	30	10	exercise	passive	in-bed	No	No	tube	no	yes	yes	yes	NA	NA	NA	NA	9.1	9.1	9.15	17.26	54	57	63	216.14	71	75	74	21.13	99	100	100	1	9	6	3	-1	1
42	253	NA	NA	NA	NA	NA	NA	NA	NA	NA	NA	58.5	21	10	exercise	active	in-bed	No	No	none	no	yes	yes	no	NA	NA	NA	NA	NA	NA	NA	NA	57	61	50	117.48	69	68.5	70.5	12.83	99	100	98	5.12	-7	-11	1.5	2	-1
42	254	NA	NA	NA	NA	NA	NA	NA	NA	NA	NA	76.66	17	4	exercise	active	in-bed	No	No	tube	no	no	no	yes	426.45	455.8	385.5	103.84	NA	NA	NA	NA	100	102	85	21.5	65	70.5	47.5	30.38	100	100	99	2.02	-15	-17	-17.5	-23	-1
43	255	75.5	female	31.2	23	6	1.76	2.78	1	intervention	1.94	1.94	17	6	exercise	active	in-bed	No	No	tube	no	no	yes	yes	343.6	330.5	328.8	21.21	8.3	7.2	7.75	34.92	89	80	87	23.39	67	64	67	12.09	96	96	96	3.12	-2	7	0	3	0
44	256	71.7	male	31.5	14	4	0.5	1.48	1	intervention	0.65	0.65	57	4	cycling	active	in-bed	No	No	tube	yes	yes	yes	yes	494.3	443.7	513.95	17.47	8.9	7.8	9.6	40.32	81	81	82.5	13.32	89	85.5	83	5.98	95	95	95	2.11	1.5	1.5	-6	-2.5	0
45	257	69	male	24.9	34	17	0.32	3.62	2	control	0.45	0.45	29	17	exercise	passive	in-bed	No	No	tube	no	yes	no	yes	373.1	390.1	366.5	38.06	23.3	23.75	22.6	31.91	85	85	87	18.34	118	119	114	6.12	94	95.5	94	6.32	2	2	-4	-5	0
45	258	NA	NA	NA	NA	NA	NA	NA	NA	NA	NA	1.43	10	16	exercise	passive	in-bed	No	No	tube	yes	yes	yes	yes	396	414.65	390.6	21.79	17.7	18.95	18.2	25.36	65	69.5	66.5	22.16	101	105.5	99	11.05	93	94	95	3.17	1.5	-3	-2	-6.5	2
46	260	67.5	female	22	12	8	0.88	5.08	4	intervention	2.02	2.02	29	6	cycling	mixed	in-bed	No	No	tube	no	yes	yes	no	NA	NA	NA	NA	10.2	9.55	9.7	21.11	66	66	69	28.34	91	102	111	15.32	94	94.5	95	3.15	3	3	20	9	1
46	261	NA	NA	NA	NA	NA	NA	NA	NA	NA	NA	3.03	30	4	complex cycling and mobilisation	active	in-bed	No	No	tube	no	yes	yes	yes	NA	NA	NA	NA	9.45	8.35	7.7	41.54	90	79	72	36.26	100	101	102	3.93	97	95	97	2.07	-18	-7	2	1	0
46	262	NA	NA	NA	NA	NA	NA	NA	NA	NA	NA	4.02	28	4	cycling	passive	in-bed	Yes	No	tube	no	yes	yes	yes	NA	NA	NA	NA	7	7.65	6.95	40.14	74	68.5	82	37.06	80	79.5	83	57.06	97	96	96	2.07	8	13.5	3	3.5	-1
46	263	NA	NA	NA	NA	NA	NA	NA	NA	NA	NA	5	20	4	respiratory management	passive	in-bed	No	No	none	no	yes	yes	yes	NA	NA	NA	NA	NA	NA	NA	NA	79	71.5	81	30.45	130	139.5	110	63.35	93	96	95	5.26	2	9.5	-20	-29.5	2
47	264	46.3	female	23.4	36	16	0.3	9.35	3	intervention	0.42	0.42	35	16	cycling	passive	in-bed	No	No	tube	yes	no	yes	yes	310.55	290.3	336.2	48.88	11.6	11.4	11.25	40.79	77	71	69	34.95	93	91	93	16.78	94.5	94	94	3.18	-8	-2	0	2	-0.5
47	265	NA	NA	NA	NA	NA	NA	NA	NA	NA	NA	1.43	29	15	cycling	passive	in-bed	No	No	tube	no	no	yes	yes	371.65	371.05	337.7	125.73	17.9	17.7	17.15	20.36	73.5	74	76.5	28.07	112	108	115	9.6	94	92	94.5	7.36	3	2.5	3	7	0.5
47	266	NA	NA	NA	NA	NA	NA	NA	NA	NA	NA	2.42	28	15	cycling	passive	in-bed	No	No	tube	no	no	no	yes	253.8	241.1	280.55	55.62	12.6	11.65	14.5	92.82	70	68	72	26.03	112	109	116	16.57	98	99	99	2.03	2	4	4	7	1
49	269	78.8	female	21.8	25	8	1.85	16.79	11	control	2.05	2.05	11	8	exercise	passive	in-bed	No	No	tube	no	yes	yes	yes	181.6	183.6	183.3	11.77	9.8	10.25	9.2	26.52	69.5	73	67	23.79	77	79.5	79	5.06	97	97	97	2.07	-2.5	-6	2	-0.5	0
49	271	NA	NA	NA	NA	NA	NA	NA	NA	NA	NA	4.1	12	7	exercise and respiratory management	active	in-bed	No	No	tube	yes	yes	yes	yes	219.15	281.5	225.7	36.89	11.9	13.35	11.5	28.46	68	76	69	34.32	88	90	87.5	4.56	92	93	91	1.1	1	-7	-0.5	-2.5	-1
49	272	NA	NA	NA	NA	NA	NA	NA	NA	NA	NA	6.01	32	5	complex exercise and mobilisation	active	edge-of-bed	No	No	tracheostomy	no	yes	yes	yes	253.6	244.35	244.95	20	11.1	9.9	11.1	27.08	73	67	77	154.68	94	93	92	3.27	94	94	97	11.42	4	10	-2	-1	3
49	273	NA	NA	NA	NA	NA	NA	NA	NA	NA	NA	6.81	23	6	mobilisation	NA	edge-of-bed	No	No	tracheostomy	no	yes	yes	yes	NA	NA	NA	NA	9.25	9.1	9.7	91.99	71	65.5	66.5	90.39	96	93.5	96	6.28	93	92	95	6.35	-4.5	1	0	2.5	2
49	274	NA	NA	NA	NA	NA	NA	NA	NA	NA	NA	8.99	34	6	complex exercise and mobilisation	active	edge-of-bed	No	No	tracheostomy	no	no	yes	no	NA	NA	NA	NA	NA	NA	NA	NA	65.5	59	68	42.08	106	104	104	1.92	92	94	94	2.14	2.5	9	-2	0	2
49	275	NA	NA	NA	NA	NA	NA	NA	NA	NA	NA	10.05	34	5	complex exercise and mobilisation	active	out-of-bed	No	No	tracheostomy	no	yes	yes	yes	NA	NA	NA	NA	NA	NA	NA	NA	88	75.5	69	37.04	106	107	100	6.01	94.5	96	95	3.15	-19	-6.5	-6	-7	0.5
49	276	NA	NA	NA	NA	NA	NA	NA	NA	NA	NA	11.07	27	4	complex exercise and mobilisation	active	out-of-bed	No	No	tracheostomy	no	no	yes	yes	NA	NA	NA	NA	NA	NA	NA	NA	87.5	78	75	36.97	104	103	101	2.95	96.5	94	94	5.31	-12.5	-3	-3	-2	-2.5
49	277	NA	NA	NA	NA	NA	NA	NA	NA	NA	NA	11.86	25	5	complex exercise and mobilisation	active	out-of-bed	No	No	tracheostomy	no	no	yes	yes	NA	NA	NA	NA	NA	NA	NA	NA	83	80	61	29	100	102.5	93	3.21	95.5	95	96	2.09	-22	-19	-7	-9.5	0.5
49	278	NA	NA	NA	NA	NA	NA	NA	NA	NA	NA	12.83	11	5	mobilisation	active	out-of-bed	No	No	tracheostomy	no	no	yes	yes	NA	NA	NA	NA	NA	NA	NA	NA	59	58	72	32.58	93	86.5	94	2.13	95	96	95	3.15	13	14	1	7.5	0
49	279	NA	NA	NA	NA	NA	NA	NA	NA	NA	NA	13.03	20	5	mobilisation	active	out-of-bed	No	No	tracheostomy	no	no	yes	yes	NA	NA	NA	NA	NA	NA	NA	NA	84	71	62.5	71.01	96	95	91	6.55	96	95	96	1.05	-21.5	-8.5	-5	-4	0
49	280	NA	NA	NA	NA	NA	NA	NA	NA	NA	NA	15.82	14	7	respiratory management	passive	in-bed	No	No	tracheostomy	no	yes	yes	yes	NA	NA	NA	NA	NA	NA	NA	NA	65	53.5	57	37.41	82	78	80	6.23	92	92	93	2.15	-8	3.5	-2	2	1
50	281	67.1	male	25.2	28	10	0.65	49.52	35	control	2.8	2.8	18	6	exercise and respiratory management	passive	in-bed	No	No	tube	no	no	yes	yes	307.6	309.8	405.8	40.08	10.1	9.85	10.4	67	74.5	74	72.5	17.85	101	101	101	35.74	96.5	96.5	94.5	16.1	-2	-1.5	0	0	-2
50	282	NA	NA	NA	NA	NA	NA	NA	NA	NA	NA	3.82	19	4	exercise and respiratory management	passive	in-bed	No	No	tube	no	no	yes	yes	359.6	385.2	341.7	32.17	10.7	10.75	10.1	45.79	82	91.5	82	13.57	91.5	94	91	8.73	96	97	97	4.15	0	-9.5	-0.5	-3	1
50	283	NA	NA	NA	NA	NA	NA	NA	NA	NA	NA	4.84	17	5	exercise and respiratory management	passive	in-bed	No	No	tube	no	no	yes	yes	366.5	308.85	364.8	47.06	11.8	9	11.3	48.13	87	81	90	20.82	97	93	95	9.48	95	96	94	4.25	3	9	-2	2	-1
50	284	NA	NA	NA	NA	NA	NA	NA	NA	NA	NA	5.66	15	5	exercise and respiratory management	passive	in-bed	No	No	tube	no	no	yes	yes	308.6	314.1	289.35	43.95	10	10.5	8.9	11.17	73.5	79.5	75	15.75	92	93	88	3.42	96	96	95	1.05	1.5	-4.5	-4	-5	-1
50	285	NA	NA	NA	NA	NA	NA	NA	NA	NA	NA	6.81	23	6	mobilisation	passive	edge-of-bed	No	No	tube	no	yes	yes	yes	401.4	NA	361.35	29.01	13.9	12.7	11.4	56.2	92	76.5	94	38.68	110	113	106.5	25.16	98.5	95	98	4.1	2	17.5	-3.5	-6.5	-0.5
50	286	NA	NA	NA	NA	NA	NA	NA	NA	NA	NA	7.67	23	4	mobilisation	active	edge-of-bed	No	No	tube	yes	no	yes	yes	NA	NA	NA	NA	12.3	10.7	11	45.53	90	84.5	86	5.8	99	99	95	7.34	96	98	96	3.12	-4	1.5	-4	-4	0
50	287	NA	NA	NA	NA	NA	NA	NA	NA	NA	NA	9.65	50	7	mobilisation	active	out-of-bed	No	No	tracheostomy	no	yes	yes	yes	NA	NA	NA	NA	NA	NA	NA	NA	82.5	79	81	16.94	99.5	100	97	4.1	96.5	96	98	2.04	-1.5	2	-2.5	-3	1.5
50	288	NA	NA	NA	NA	NA	NA	NA	NA	NA	NA	11.8	19	3	mobilisation	active	edge-of-bed	No	No	tracheostomy	no	no	yes	yes	NA	NA	NA	NA	18.2	13	12.5	49.54	85	76	81	12.42	91	90	86	2.32	97.5	97.5	100	3.03	-4	5	-5	-4	2.5
50	289	NA	NA	NA	NA	NA	NA	NA	NA	NA	NA	13.63	35	3	mobilisation	active	out-of-bed	No	No	tracheostomy	no	no	yes	no	NA	NA	NA	NA	NA	NA	NA	NA	94	89	91	20.67	102	102.5	99.5	10.97	96	97	97	4.15	-3	2	-2.5	-3	1
50	291	NA	NA	NA	NA	NA	NA	NA	NA	NA	NA	17.86	19	4	exercise	active	in-bed	No	No	tracheostomy	no	no	yes	yes	470.8	483.6	436.1	57.79	13.1	13.4	11.9	40.34	87	89.5	79	31.5	85	85.5	83.5	9.67	99	99	99	2.02	-8	-10.5	-1.5	-2	0
50	292	NA	NA	NA	NA	NA	NA	NA	NA	NA	NA	18.68	20	3	mobilisation	active	out-of-bed	No	No	tracheostomy	no	no	yes	yes	755.5	462.6	445.8	36.23	17.6	13.6	12.95	39.73	94	94	100	81.42	92	87	85	4.69	100	99	100	0	6	6	-7	-2	0
50	293	NA	NA	NA	NA	NA	NA	NA	NA	NA	NA	19.65	18	3	mobilisation	active	out-of-bed	No	No	tracheostomy	no	no	yes	yes	NA	NA	NA	NA	12.7	NA	13	55.9	101	92	105	26.15	91	86	90	4.45	97	98	99	4.06	4	13	-1	4	2
50	294	NA	NA	NA	NA	NA	NA	NA	NA	NA	NA	20.86	15	4	exercise	active	in-bed	No	No	tracheostomy	no	no	no	yes	NA	NA	NA	NA	NA	NA	NA	NA	99.5	108.5	107	27.1	83.5	86	83	12.01	100	99.5	100	1	7.5	-1.5	-0.5	-3	0
50	295	NA	NA	NA	NA	NA	NA	NA	NA	NA	NA	24.8	23	3	mobilisation	active	out-of-bed	No	No	tracheostomy	no	no	yes	yes	NA	NA	NA	NA	13.9	10.9	9	31.64	92.5	88	84	13.01	84	83	80	5.01	96	97	96	1.04	-8.5	-4	-4	-3	0
50	296	NA	NA	NA	NA	NA	NA	NA	NA	NA	NA	25.85	17	4	complex exercise and mobilisation	mixed	out-of-bed	No	No	tracheostomy	no	no	yes	yes	NA	NA	NA	NA	11.3	8	9.6	19.31	92	78	83	18.25	79	72.5	79	2.55	98	99	96	2.07	-9	5	0	6.5	-2
50	297	NA	NA	NA	NA	NA	NA	NA	NA	NA	NA	26.68	30	3	mobilisation	NA	out-of-bed	No	No	tracheostomy	no	no	yes	yes	NA	NA	NA	NA	12.3	9.7	9.4	38.62	99.5	89	91	24.7	81	76.5	74	9.39	97	98	99	2.02	-8.5	2	-7	-2.5	2
50	298	NA	NA	NA	NA	NA	NA	NA	NA	NA	NA	27.63	19	3	mobilisation	active	out-of-bed	No	No	tracheostomy	no	no	yes	yes	517.9	384.6	398.85	30.36	11.3	9.7	9.9	23.87	101.5	91.5	90.5	16.37	92.5	90	90	7.8	98	98	98	1.02	-11	-1	-2.5	0	0
50	299	NA	NA	NA	NA	NA	NA	NA	NA	NA	NA	30.84	29	5	complex exercise and mobilisation	active	edge-of-bed	No	No	tracheostomy	no	no	yes	yes	376.5	400.1	376.45	21.49	15.1	15	14	25.46	75.5	86	79	14.9	79	79.5	80	2.5	97	97	95	7.44	3.5	-7	1	0.5	-2
50	300	NA	NA	NA	NA	NA	NA	NA	NA	NA	NA	31.77	30	4	mobilisation	active	out-of-bed	No	No	tracheostomy	no	no	yes	yes	461.3	426.6	428.9	70.91	13.6	13.05	13.6	36.51	92	86	89	22.69	90	86.5	87	8.01	92	95	94	6.44	-3	3	-3	0.5	2
50	301	NA	NA	NA	NA	NA	NA	NA	NA	NA	NA	32.78	25	4	complex exercise and mobilisation	active	out-of-bed	No	No	tracheostomy	no	no	yes	yes	482.4	368.15	479	69.9	14.2	11.15	15.35	26.9	NA	NA	NA	NA	86	80	86.5	6.96	98	98.5	95	6.24	NA	NA	0.5	6.5	-3
50	302	NA	NA	NA	NA	NA	NA	NA	NA	NA	NA	33.65	48	4	complex exercise and mobilisation	active	out-of-bed	No	No	tracheostomy	no	no	yes	yes	385.2	NA	372.5	32.58	11.8	10.1	11.4	29.85	NA	NA	NA	NA	79	78	75	2.66	100	100	100	2	NA	NA	-4	-3	0
50	303	NA	NA	NA	NA	NA	NA	NA	NA	NA	NA	34.65	38	4	mobilisation	active	out-of-bed	No	No	tracheostomy	no	no	yes	yes	425.4	353.05	374.9	16.92	13.8	11	10.9	29.32	NA	NA	NA	NA	80	76.5	79	2.54	98	99	99	1.01	NA	NA	-1	2.5	1
50	304	NA	NA	NA	NA	NA	NA	NA	NA	NA	NA	35.69	15	4	exercise	active	in-bed	No	No	tracheostomy	no	no	yes	yes	NA	NA	NA	NA	8.9	8.5	8.75	34.71	NA	NA	NA	NA	82.5	82	83	2.42	96	96	99.5	4.05	NA	NA	0.5	1	3.5
50	305	NA	NA	NA	NA	NA	NA	NA	NA	NA	NA	37.83	30	2	mobilisation	active	out-of-bed	No	No	tracheostomy	no	no	yes	yes	NA	NA	NA	NA	10.8	9.5	8.9	44.21	NA	NA	NA	NA	61	61	63	7.93	99	98.5	98	1.02	NA	NA	2	2	-1
50	306	NA	NA	NA	NA	NA	NA	NA	NA	NA	NA	38.83	24	4	mobilisation	active	out-of-bed	No	No	tracheostomy	no	no	yes	yes	NA	NA	NA	NA	13.1	12.15	8.3	4.82	NA	NA	NA	NA	69	69	68	4.4	96.5	99	99.5	5.04	NA	NA	-1	-1	3
50	307	NA	NA	NA	NA	NA	NA	NA	NA	NA	NA	39.8	36	4	complex exercise and mobilisation	active	out-of-bed	No	No	tracheostomy	no	no	yes	yes	NA	NA	NA	NA	11.9	11.2	10.6	35.74	NA	NA	NA	NA	69	67.5	68	8.82	98	93	99	2.01	NA	NA	-1	0.5	1
50	308	NA	NA	NA	NA	NA	NA	NA	NA	NA	NA	40.78	19	3	mobilisation	active	out-of-bed	No	No	tracheostomy	no	no	yes	yes	NA	NA	NA	NA	9.4	9.1	9.6	32.09	NA	NA	NA	NA	69	68	69	5.73	98	98	98	1.02	NA	NA	0	1	0
50	309	NA	NA	NA	NA	NA	NA	NA	NA	NA	NA	41.8	24	3	mobilisation	active	out-of-bed	No	No	tracheostomy	no	no	yes	yes	NA	NA	NA	NA	12	NA	12.85	81.99	NA	NA	NA	NA	81.5	NA	81	2.47	NA	NA	98	4.08	NA	NA	-0.5	NA	NA
50	310	NA	NA	NA	NA	NA	NA	NA	NA	NA	NA	44.83	22	3	complex exercise and mobilisation	active	out-of-bed	No	No	tracheostomy	no	no	no	yes	392.8	302.2	289.1	16.38	13.7	9.9	8.5	34.33	NA	NA	NA	NA	82	80	75	5.34	100	100	100	0	NA	NA	-7	-5	0
50	311	NA	NA	NA	NA	NA	NA	NA	NA	NA	NA	45.83	28	3	mobilisation	active	out-of-bed	No	No	tracheostomy	no	no	no	yes	NA	NA	NA	NA	13.7	10.4	10.3	44.85	NA	NA	NA	NA	101	104	99	3.04	99.5	100	100	0	NA	NA	-2	-5	0.5
50	312	NA	NA	NA	NA	NA	NA	NA	NA	NA	NA	46.8	38	4	mobilisation	NA	out-of-bed	No	No	tracheostomy	no	no	no	yes	NA	NA	NA	NA	13.65	11.4	9.6	136.36	NA	NA	NA	NA	93	93	93	5.37	98	98	98	3.05	NA	NA	0	0	0
50	313	NA	NA	NA	NA	NA	NA	NA	NA	NA	NA	46.66	43	4	respiratory management	passive	in-bed	No	No	tracheostomy	no	no	no	yes	NA	NA	NA	NA	NA	NA	17	15.73	NA	NA	NA	NA	101	100.5	100	3.02	98	98.5	97	4.11	NA	NA	-1	-0.5	-1
50	314	NA	NA	NA	NA	NA	NA	NA	NA	NA	NA	47.64	27	3	respiratory management	passive	in-bed	No	No	tracheostomy	no	no	no	yes	NA	NA	NA	NA	10.15	NA	10.3	69.51	NA	NA	NA	NA	86.5	89	84	4.75	96	96	97	3.09	NA	NA	-2.5	-5	1
50	315	NA	NA	NA	NA	NA	NA	NA	NA	NA	NA	48.67	29	3	mobilisation	active	out-of-bed	No	No	tracheostomy	no	no	no	yes	NA	NA	NA	NA	NA	NA	NA	NA	NA	NA	NA	NA	79	80	78.5	16.91	98	96	95.5	6.3	NA	NA	-0.5	-1.5	-2.5
50	316	NA	NA	NA	NA	NA	NA	NA	NA	NA	NA	49.65	24	4	mobilisation	active	out-of-bed	No	No	tracheostomy	no	no	no	yes	NA	NA	NA	NA	NA	NA	NA	NA	NA	NA	NA	NA	77	77	74	10.72	98	100	100	3.02	NA	NA	-3	-3	2
51	317	81.6	male	21.3	20	8	1.93	5.82	1	intervention	3.05	3.05	25	3	cycling	mixed	in-bed	No	No	tube	no	no	no	yes	NA	NA	NA	NA	10.1	9.9	9.2	48.7	64.5	67	54	234.02	73	75	68	8.82	97	96	97	2.06	-10.5	-13	-5	-7	0
52	318	28.3	female	18.2	22	9	0.87	11.74	9	intervention	0.94	0.94	40	9	cycling	passive	in-bed	No	No	tube	yes	yes	yes	yes	306.5	319.4	307.7	29.63	7.65	8.45	8.6	39.11	58	71	57	14.21	91	90	93	3.21	98	97	96	4.16	-1	-14	2	3	-2
52	319	NA	NA	NA	NA	NA	NA	NA	NA	NA	NA	1.83	24	8	cycling	active	in-bed	No	No	tube	no	no	yes	yes	226.65	203.95	203.75	33.04	8.3	7.75	7.9	14.07	68.5	64	64.5	4.64	88	89	86	3.5	93	94	95	3.17	-4	0.5	-2	-3	2
52	320	NA	NA	NA	NA	NA	NA	NA	NA	NA	NA	2.68	25	8	mobilisation	active	edge-of-bed	Yes	No	none	no	no	yes	no	NA	NA	NA	NA	13.65	12.6	12.25	72.44	84	84.5	82	15.64	92	93	91	8.75	93.5	95	93	4.27	-2	-2.5	-1	-2	-0.5
52	321	NA	NA	NA	NA	NA	NA	NA	NA	NA	NA	4.68	30	11	mobilisation	active	out-of-bed	No	No	none	yes	yes	yes	no	NA	NA	NA	NA	17	18.2	16.85	21.5	79.5	80	84	15.28	112	114	112	7.12	95	96	96	5.25	4.5	4	0	-2	1
52	322	NA	NA	NA	NA	NA	NA	NA	NA	NA	NA	5.77	15	7	respiratory management	passive	in-bed	No	No	tracheostomy	no	no	yes	no	NA	NA	NA	NA	8.8	8.8	11.7	101.22	86.5	78	87	20.8	105.5	103	122	15.03	95.5	97.5	97	5.15	0.5	9	16.5	19	1.5
52	323	NA	NA	NA	NA	NA	NA	NA	NA	NA	NA	6.75	27	3	cycling	active	in-bed	No	No	tracheostomy	no	no	yes	yes	340.2	328.5	336.85	87.4	11.2	10.4	NA	NA	64	61	64.5	28.84	113	106	109	20.86	97	97	98	4.07	0.5	3.5	-4	3	1
52	324	NA	NA	NA	NA	NA	NA	NA	NA	NA	NA	7.93	27	3	cycling	active	in-bed	No	No	tracheostomy	no	no	yes	yes	NA	NA	NA	NA	12	NA	NA	NA	63	67	59	30.2	115	116	111	7.2	99	99	99	2.01	-4	-8	-4	-5	0
52	325	NA	NA	NA	NA	NA	NA	NA	NA	NA	NA	8.89	26	4	mobilisation	active	out-of-bed	No	No	tracheostomy	no	no	yes	no	NA	NA	NA	NA	NA	NA	NA	NA	NA	NA	76	154.95	97	NA	97	8.16	98	NA	98	7.25	NA	NA	0	NA	0
52	326	NA	NA	NA	NA	NA	NA	NA	NA	NA	NA	9.87	22	6	mobilisation	active	out-of-bed	No	No	tracheostomy	no	no	yes	no	NA	NA	NA	NA	NA	NA	NA	NA	NA	NA	NA	NA	118	117	116.5	5.12	98	96	98	2.04	NA	NA	-1.5	-0.5	0
53	327	75.2	male	24.7	19	6	1.1	5.2	3	intervention	1.23	1.23	39	6	cycling	mixed	in-bed	No	No	tube	no	yes	yes	yes	227.45	224.2	221.7	77.68	11.55	10.25	11.7	47.99	65	60	60	16.47	82	82.5	81	2.46	96	96.5	94	2.13	-5	0	-1	-1.5	-2
53	328	NA	NA	NA	NA	NA	NA	NA	NA	NA	NA	2.07	24	6	cycling	passive	in-bed	No	No	tube	no	yes	yes	yes	205.2	231.75	215.2	81.24	10.4	10	11.3	30.48	63	62	64	23.66	82	81	83	3.64	95	96	94.5	4.23	1	2	1	2	-0.5
53	329	NA	NA	NA	NA	NA	NA	NA	NA	NA	NA	5.08	18	NA	complex exercise and mobilisation	active	edge-of-bed	No	No	none	NA	NA	NA	NA	NA	NA	NA	NA	NA	NA	NA	NA	76.5	79	80.5	18.56	83	82	82	2.44	93	96	95	2.11	4	1.5	-1	0	2
54	330	71.4	male	28.7	27	14	1	18.24	12	intervention	1.2	1.2	27	14	cycling	active	in-bed	No	No	tube	no	yes	yes	yes	450.3	486.55	376.8	19.66	16.1	15.7	12.05	39.64	63	65.5	54.5	25.29	90	95	87	3.42	96	95	95	1.06	-8.5	-11	-3	-8	-1
54	331	NA	NA	NA	NA	NA	NA	NA	NA	NA	NA	4.03	26	14	cycling	passive	in-bed	Yes	No	tube	no	yes	yes	yes	NA	NA	NA	NA	13.8	15.2	13.5	9.59	51	48	54	13.11	61	62	61	3.27	93	93	93	2.15	3	6	0	-1	0
54	332	NA	NA	NA	NA	NA	NA	NA	NA	NA	NA	5.15	27	17	cycling	passive	in-bed	No	No	tube	no	yes	yes	yes	NA	NA	NA	NA	16.9	14.9	17.9	20.42	58.5	56	52	13.31	68	71	66	4.52	93.5	94	93	4.29	-6.5	-4	-2	-5	-0.5
54	333	NA	NA	NA	NA	NA	NA	NA	NA	NA	NA	6.2	13	15	mobilisation	NA	edge-of-bed	No	No	tube	no	yes	yes	yes	NA	NA	NA	NA	17.6	17.05	15.3	26.55	68	60	54	158.77	70.5	70	69.5	2.87	94.5	94	94	7.4	-14	-6	-1	-0.5	-0.5
54	334	NA	NA	NA	NA	NA	NA	NA	NA	NA	NA	6.04	32	15	cycling	passive	in-bed	No	No	tube	no	yes	yes	yes	261.4	269.25	261.3	7.06	14.1	14.1	14.3	8.44	57	54	51	13.67	74	74	74	1.35	95	94.5	95	3.16	-6	-3	0	0	0
54	335	NA	NA	NA	NA	NA	NA	NA	NA	NA	NA	7.24	25	15	cycling	passive	in-bed	No	No	tracheostomy	yes	yes	yes	yes	298.3	243.4	281.4	20.21	15.8	14.1	16	13.08	60	50	55	5.41	83	81	85	10.55	95	96	94	1.06	-5	5	2	4	-1
54	336	NA	NA	NA	NA	NA	NA	NA	NA	NA	NA	8.21	26	14	cycling	passive	in-bed	No	No	tracheostomy	no	yes	yes	yes	301.9	293.35	330.7	15.26	19.1	19.3	20.8	10.69	59.5	53.5	53	9.49	96	95.5	97	13.27	93	94	91	1.1	-6.5	-0.5	1	1.5	-2
54	337	NA	NA	NA	NA	NA	NA	NA	NA	NA	NA	11.04	30	16	complex cycling and mobilisation	passive	in-bed	No	No	tracheostomy	no	yes	yes	yes	238.05	233	290.9	28.13	19.3	19.3	18	37.41	57.5	54	51	23.68	74	75	75	5.3	97	98	97	2.06	-6.5	-3	1	0	0
54	338	NA	NA	NA	NA	NA	NA	NA	NA	NA	NA	12.12	14	16	mobilisation	active	edge-of-bed	No	No	tracheostomy	no	yes	yes	no	NA	NA	NA	NA	21.55	18.55	18.3	20.97	61.5	62	56	14.29	102.5	104	99	3.05	97.5	100	99	3.02	-5.5	-6	-3.5	-5	1.5
54	339	NA	NA	NA	NA	NA	NA	NA	NA	NA	NA	14.04	20	16	cycling	passive	in-bed	No	No	tracheostomy	yes	yes	yes	yes	NA	NA	NA	NA	22	21	19.8	22.01	58	55	54	11.1	97	97	97	3.09	98	97	100	1	-4	-1	0	0	2
54	340	NA	NA	NA	NA	NA	NA	NA	NA	NA	NA	14.12	45	12	mobilisation	active	edge-of-bed	No	No	tracheostomy	no	no	yes	yes	NA	NA	NA	NA	18.7	19.5	19.2	26.82	54	53	54	32.8	95	93	96	4.18	98	98	97	4.14	0	1	1	3	-1
54	341	NA	NA	NA	NA	NA	NA	NA	NA	NA	NA	15.18	15	16	exercise	passive	in-bed	No	No	tracheostomy	no	yes	yes	yes	NA	NA	NA	NA	16.5	16.15	16.15	49.92	NA	NA	NA	NA	91.5	91	91	4.41	97	99	98	4.09	NA	NA	-0.5	0	1
56	344	67.8	male	24	28	16	1.42	4.63	2	control	3.53	3.53	16	14	exercise	active	in-bed	No	No	tube	no	yes	yes	no	NA	NA	NA	NA	9.6	9.45	9	66.04	64	65	66	16.71	79	79.5	80	3.76	97	95	95.5	2.09	2	1	1	0.5	-1.5
56	345	NA	NA	NA	NA	NA	NA	NA	NA	NA	NA	4.44	17	9	respiratory management	passive	in-bed	No	No	none	no	no	yes	no	NA	NA	NA	NA	NA	NA	NA	NA	68	71	68.5	22.74	75	75	76	5.24	96	96	94.5	7.43	0.5	-2.5	1	1	-1.5
57	346	26.8	female	23.9	21	17	0.81	3.02	2	control	2.11	2.11	11	12	respiratory management	passive	in-bed	Yes	No	none	no	no	yes	yes	NA	NA	NA	NA	NA	NA	NA	NA	95	89	96.5	27.39	101	84	82	28.89	97	98	99	3.04	1.5	7.5	-19	-2	2
57	347	NA	NA	NA	NA	NA	NA	NA	NA	NA	NA	2.88	9	11	respiratory management	passive	in-bed	No	No	none	no	no	no	no	NA	NA	NA	NA	NA	NA	NA	NA	92	93.5	92.5	12.81	83	89	89	25.94	98	98	98	3.08	0.5	-1	6	0	0
58	350	55.4	female	22.2	23	6	1.67	6.23	1	intervention	4.77	4.77	18	5	exercise	passive	in-bed	No	No	tube	no	yes	yes	yes	249.85	236.75	249.2	34.11	6.9	7.95	6.9	42.65	83	82	80	20.5	112	117	111	4.52	99	95	97.5	1.03	-3	-2	-1	-6	-1.5
59	351	41.6	female	22.8	11	3	1.35	5.56	5	intervention	1.41	1.41	18	3	exercise and respiratory management	active	in-bed	No	No	tube	no	no	yes	yes	NA	NA	NA	NA	NA	NA	NA	NA	91	87	89	24.44	125	124	125	8.05	98	97	98	4.09	-2	2	0	1	0
59	352	NA	NA	NA	NA	NA	NA	NA	NA	NA	NA	1.53	25	3	respiratory management	passive	in-bed	No	No	tube	no	no	yes	yes	NA	NA	NA	NA	NA	NA	NA	NA	95	100	96	26.89	127	127	124.5	6.42	99	95	99	1.01	1	-4	-2.5	-2.5	0
59	353	NA	NA	NA	NA	NA	NA	NA	NA	NA	NA	3.43	33	4	cycling	mixed	in-bed	No	No	tube	yes	yes	yes	yes	221.7	165.85	225.3	44.85	5.55	5	5.2	32.24	80	81.5	76	33.13	104	103	100	5.96	98	99	98	1.02	-4	-5.5	-4	-3	0
59	354	NA	NA	NA	NA	NA	NA	NA	NA	NA	NA	4.38	36	5	complex cycling and mobilisation	active	edge-of-bed	No	No	tracheostomy	yes	yes	yes	yes	NA	NA	NA	NA	NA	NA	NA	NA	95	95	91	38.73	115	104	119	19.39	98	98	99	2.03	-4	-4	4	15	1
59	355	NA	NA	NA	NA	NA	NA	NA	NA	NA	NA	370.46	13	2	mobilisation	NA	edge-of-bed	No	No	none	no	no	yes	yes	NA	NA	NA	NA	NA	NA	NA	NA	NA	NA	NA	NA	NA	NA	NA	NA	NA	NA	NA	NA	NA	NA	NA	NA	NA
60	356	72	female	35.2	26	7	1.24	12.29	7	intervention	1.42	1.42	32	7	cycling	passive	in-bed	No	No	tube	no	yes	yes	yes	215.5	212.55	194.8	53.39	7.2	6.55	7.05	35.11	71	76	72.5	16.42	101	103.5	101	3.96	94	93.5	94	2.13	1.5	-3.5	0	-2.5	0
60	357	NA	NA	NA	NA	NA	NA	NA	NA	NA	NA	2.46	21	5	complex cycling and mobilisation	passive	in-bed	No	No	tube	no	no	yes	yes	226.4	222.6	212	150.11	6.8	6.35	6.8	29.7	84.5	84	82	118.09	102	101.5	103	3.91	93	92.5	92.5	8.6	-2.5	-2	1	1.5	-0.5
60	358	NA	NA	NA	NA	NA	NA	NA	NA	NA	NA	3.42	15	5	mobilisation	NA	edge-of-bed	No	No	tube	no	yes	yes	yes	NA	NA	NA	NA	NA	NA	8.4	20.16	101	108	102	18.79	119	113.5	119	4.19	91.5	92.5	93	8.56	1	-6	0	5.5	1.5
60	360	NA	NA	NA	NA	NA	NA	NA	NA	NA	NA	5.26	28	6	exercise and respiratory management	passive	in-bed	No	No	tube	no	yes	yes	no	NA	NA	NA	NA	NA	NA	NA	NA	76	80	75.5	26.21	112	111	113	3.56	97	97	95	9.51	-0.5	-4.5	1	2	-2
60	361	NA	NA	NA	NA	NA	NA	NA	NA	NA	NA	6.41	13	4	exercise and respiratory management	active	in-bed	No	No	tube	no	yes	yes	no	NA	NA	NA	NA	NA	NA	NA	NA	82	81	82	16.8	119	119	118	5.08	97	96.5	95	4.17	0	1	-1	-1	-2
60	362	NA	NA	NA	NA	NA	NA	NA	NA	NA	NA	7.45	14	7	exercise and respiratory management	passive	in-bed	No	No	tube	no	yes	yes	no	NA	NA	NA	NA	NA	NA	NA	NA	75.5	74.5	74	17.29	104	102.5	106	4.72	95	94	92	8.65	-1.5	-0.5	2	3.5	-3
60	363	NA	NA	NA	NA	NA	NA	NA	NA	NA	NA	9.27	27	8	cycling	mixed	in-bed	No	No	tube	no	yes	yes	yes	243.3	238.1	245.3	11.45	9.5	8.6	9.6	13.52	69	58	71	27.78	91.5	91	90	4.44	93.5	92	95	6.33	2	13	-1.5	-1	1.5
61	364	59.2	female	22	17	5	6.38	10.42	4	control	6.46	6.46	25	5	exercise	passive	in-bed	No	No	tube	no	yes	yes	yes	246.7	260.45	240.8	110.97	10.1	9.8	9.15	31.33	72	68	74	28.69	97	96	97.5	10.25	94	95.5	96	5.24	2	6	0.5	1.5	2
61	365	NA	NA	NA	NA	NA	NA	NA	NA	NA	NA	7.6	19	6	mobilisation	active	edge-of-bed	No	No	none	no	yes	yes	yes	NA	NA	NA	NA	NA	NA	NA	NA	73	72	71	25.21	105	104	104	8.6	95	97	96	4.17	-2	-1	-1	0	1
61	366	NA	NA	NA	NA	NA	NA	NA	NA	NA	NA	8.43	25	5	mobilisation	active	out-of-bed	No	No	none	no	yes	yes	yes	NA	NA	NA	NA	21.2	18.65	16.9	16.37	71	72	64	24.36	95.5	95	93	10.75	97	98	94	6.35	-7	-8	-2.5	-2	-3
61	367	NA	NA	NA	NA	NA	NA	NA	NA	NA	NA	9.39	28	5	mobilisation	active	out-of-bed	No	No	none	no	yes	yes	yes	NA	NA	NA	NA	NA	NA	NA	NA	69	77	70	9.98	92	96.5	92	5.42	95	96	98	3.05	1	-7	0	-4.5	3
62	371	82.4	male	34.3	24	11	1.75	9.91	3	intervention	4.88	4.88	25	9	respiratory management	passive	in-bed	No	No	tube	no	yes	yes	yes	NA	NA	NA	NA	NA	NA	NA	NA	64	60.5	70	37.36	88	88	90	3.34	93	94	92	10.87	6	9.5	2	2	-1
62	373	NA	NA	NA	NA	NA	NA	NA	NA	NA	NA	6.8	20	5	cycling	active	in-bed	No	No	none	no	no	no	no	NA	NA	NA	NA	NA	NA	NA	NA	71	72.5	72	19.3	76	77	76	2.63	96	95	95	2.1	1	-0.5	0	-1	-1
62	374	NA	NA	NA	NA	NA	NA	NA	NA	NA	NA	23.88	38	11	cycling	passive	in-bed	No	No	tube	no	yes	yes	yes	263.8	278.25	273.8	20.53	9.35	8.8	9.7	31.91	72	70	72	8.38	69	69	69	1.44	95	96.5	94	2.13	0	2	0	0	-1
63	375	78.5	male	25.4	22	7	0.85	4.45	2	intervention	0.89	0.89	32	7	cycling	passive	in-bed	No	No	tube	no	no	yes	yes	267.95	253.3	243.1	8.64	7.65	6.9	6.8	17.86	79	72	63	7.92	58	59.5	57	3.51	98	98.5	97	1.03	-16	-9	-1	-2.5	-1
63	376	NA	NA	NA	NA	NA	NA	NA	NA	NA	NA	21.66	19	10	cycling	active	in-bed	No	No	none	no	yes	no	no	NA	NA	NA	NA	NA	NA	NA	NA	55	53	55	26.29	91	87	88	7.94	98	98	98	2.04	0	2	-3	1	0
64	377	66.3	male	25	27	15	0.57	4.94	3	control	1.6	1.6	11	15	exercise	passive	in-bed	No	No	tube	no	yes	yes	yes	218.8	233.45	274.8	111.91	12.1	11.5	12.3	24.38	46	45	52	45.51	80	80	83	9.63	96	93.5	96	5.23	6	7	3	3	0
64	378	NA	NA	NA	NA	NA	NA	NA	NA	NA	NA	2.78	14	18	exercise	passive	in-bed	No	No	tube	no	yes	yes	yes	306.7	304.7	NA	NA	13.5	13.55	13.8	11.52	50	49	50	6.02	87	87	93	4.33	92	92	93	1.08	0	1	6	6	1
64	379	NA	NA	NA	NA	NA	NA	NA	NA	NA	NA	3.7	16	20	exercise	passive	in-bed	No	No	tube	no	yes	yes	yes	322.9	332.3	334.95	12.78	12.1	12	12.05	14.88	58	55	60	6.66	82	83	80	7.48	94	94	94	1.07	2	5	-2	-3	0
65	380	34.8	male	24.3	14	5	2	7.04	2	intervention	2.05	2.05	16	5	exercise	passive	in-bed	No	No	tube	no	no	yes	yes	411.8	413.4	378.6	43.99	12.3	12.3	10.3	47.17	96	98	89	32.46	92	96	87	35.42	95	95	96	4.16	-7	-9	-5	-9	1
65	382	NA	NA	NA	NA	NA	NA	NA	NA	NA	NA	3.96	32	8	cycling	passive	in-bed	No	No	tube	yes	yes	yes	yes	271.5	268.05	285.15	67.81	7.5	7.7	7.9	100.44	67	75	78	35.71	78	80	80	25.76	100	100	98	4.07	11	3	2	0	-2
66	384	64.9	male	27.7	16	13	2.6	23.1	22	intervention	3.82	3.82	29	10	cycling	passive	in-bed	No	No	tube	no	yes	yes	yes	367.2	387.45	365.2	17.23	10.15	9.3	8.8	49.13	62	75	52.5	42.16	128	125	131.5	3.81	96	95	96	6.26	-9.5	-22.5	3.5	6.5	0
66	385	NA	NA	NA	NA	NA	NA	NA	NA	NA	NA	4.56	12	16	exercise	passive	in-bed	No	No	tube	no	yes	yes	no	NA	NA	NA	NA	9	7.95	9.55	48.58	69.5	63	77.5	26.56	123	123	123	5.72	97.5	96	97	5.17	8	14.5	0	0	-0.5
66	386	NA	NA	NA	NA	NA	NA	NA	NA	NA	NA	5.63	30	18	cycling	passive	in-bed	No	No	tube	yes	yes	yes	yes	304.75	307.95	314.55	11.02	6.6	6.85	7	23.9	69	66	68	23.48	101	101	103	5.86	95	95	95	4.2	-1	2	2	2	0
66	387	NA	NA	NA	NA	NA	NA	NA	NA	NA	NA	6.68	24	20	exercise	passive	in-bed	No	No	tube	no	yes	yes	no	NA	NA	NA	NA	9.1	9	8.85	26.46	61	59	58.5	15.24	106	109	108	3.71	95	93	95	5.25	-2.5	-0.5	2	-1	0
66	388	NA	NA	NA	NA	NA	NA	NA	NA	NA	NA	7.54	23	12	exercise	active	in-bed	No	No	tube	no	yes	yes	yes	NA	NA	NA	NA	10.2	10.6	10.4	22.81	64.5	69	70	25.35	115.5	116.5	116	2.58	94	94	95	3.16	5.5	1	0.5	-0.5	1
66	389	NA	NA	NA	NA	NA	NA	NA	NA	NA	NA	9.83	13	18	cycling	passive	in-bed	No	No	tube	no	yes	yes	yes	NA	NA	NA	NA	10	10.2	10.4	10.51	66	63	61.5	25.99	101	100	102	2.95	97	97	97	3.11	-4.5	-1.5	1	2	0
66	390	NA	NA	NA	NA	NA	NA	NA	NA	NA	NA	9.74	29	18	mobilisation	NA	edge-of-bed	No	No	tube	no	yes	yes	yes	421.4	362.6	398.95	87.15	13.6	11.4	12.7	21.15	60	52	56	14.02	110	109	109	3.65	93	95.5	93	5.42	-4	4	-1	0	0
66	391	NA	NA	NA	NA	NA	NA	NA	NA	NA	NA	10.65	16	17	exercise	active	in-bed	No	No	tube	no	yes	yes	no	NA	NA	NA	NA	11.2	11.3	11.3	37.59	70	68.5	71	30.66	104	104	104	1.93	98	98	97	3.08	1	2.5	0	0	-1
66	392	NA	NA	NA	NA	NA	NA	NA	NA	NA	NA	10.77	16	17	cycling	passive	in-bed	No	No	tube	no	yes	yes	no	NA	NA	NA	NA	9.2	9.55	10.15	62.58	75.5	72	72.5	25.44	100	99	100	12.04	98	100	98	5.12	-3	0.5	0	1	0
66	393	NA	NA	NA	NA	NA	NA	NA	NA	NA	NA	11.59	20	16	mobilisation	active	edge-of-bed	No	No	tube	yes	yes	yes	yes	339.2	315.7	325.1	26.38	10.9	9.4	10.35	23.12	70	65	69.5	20.55	101	100	101.5	3.92	97	97	96.5	3.1	-0.5	4.5	0.5	1.5	-0.5
66	394	NA	NA	NA	NA	NA	NA	NA	NA	NA	NA	12.82	23	17	exercise	passive	in-bed	No	No	tracheostomy	yes	yes	yes	yes	302.3	301	312.85	36.03	8.9	9.25	9.3	22.53	61.5	60	58	6.86	114	114	116	1.72	96	96	96	6.25	-3.5	-2	2	2	0
66	395	NA	NA	NA	NA	NA	NA	NA	NA	NA	NA	13.6	20	19	exercise	passive	in-bed	No	No	tracheostomy	no	yes	yes	no	NA	NA	NA	NA	8.1	8.2	8.5	21.38	52	59	60	23.68	110	110	111	3.6	94	95	94	2.13	8	1	1	1	0
66	396	NA	NA	NA	NA	NA	NA	NA	NA	NA	NA	15.62	17	14	exercise	passive	in-bed	No	No	tracheostomy	yes	no	yes	no	310.1	234.75	312.85	30.3	8.25	6.6	7.7	64	97	87	93	26.99	104.5	100	104	10.38	98	98	98	4.11	-4	6	-0.5	4	0
66	397	NA	NA	NA	NA	NA	NA	NA	NA	NA	NA	16.61	24	13	mobilisation	passive	edge-of-bed	No	No	tracheostomy	no	no	yes	no	NA	NA	NA	NA	NA	NA	NA	NA	82	74	78.5	11.46	84.5	81	84	7.07	96	95.5	96	2.09	-3.5	4.5	-0.5	3	0
66	398	NA	NA	NA	NA	NA	NA	NA	NA	NA	NA	16.72	33	13	respiratory management	passive	in-bed	No	No	tracheostomy	no	no	yes	no	NA	NA	NA	NA	NA	NA	NA	NA	79.5	76.5	79.5	23.84	84	83	82.5	15.65	97	98	98	2.03	0	3	-1.5	-0.5	1
66	399	NA	NA	NA	NA	NA	NA	NA	NA	NA	NA	17.59	15	16	exercise	passive	in-bed	No	No	tracheostomy	yes	yes	yes	yes	NA	NA	NA	NA	12.4	12.15	13.3	39.23	60	56	62	24.48	107	104.5	109	11.03	96	96	96.5	4.12	2	6	2	4.5	0.5
66	400	NA	NA	NA	NA	NA	NA	NA	NA	NA	NA	17.84	16	16	cycling	passive	in-bed	No	No	tracheostomy	yes	yes	yes	yes	NA	NA	NA	NA	10.2	10.6	10.3	33.4	54	49	58	14.02	99	101	99.5	9.12	98	96	98	1.02	4	9	0.5	-1.5	0
66	401	NA	NA	NA	NA	NA	NA	NA	NA	NA	NA	18.64	28	16	cycling	mixed	in-bed	No	No	tracheostomy	no	yes	yes	no	341.5	337.4	325.8	17.13	12.2	12.7	12.05	35.39	60	63	62	38.9	103	108	102	12.91	98	97	98	2.04	2	-1	-1	-6	0
66	402	NA	NA	NA	NA	NA	NA	NA	NA	NA	NA	19.84	24	19	mobilisation	active	edge-of-bed	No	No	tracheostomy	no	yes	yes	no	NA	NA	NA	NA	NA	NA	NA	NA	54	51	61	27.84	105.5	102.5	105	12.23	97.5	96	99	4.06	7	10	-0.5	2.5	1.5
66	403	NA	NA	NA	NA	NA	NA	NA	NA	NA	NA	19.73	28	19	cycling	mixed	in-bed	No	No	tracheostomy	no	yes	yes	no	NA	NA	NA	NA	NA	NA	NA	NA	66	66	68	17.47	99	100	97.5	23.97	98	99	98	3.05	2	2	-1.5	-2.5	0
66	404	NA	NA	NA	NA	NA	NA	NA	NA	NA	NA	20.6	30	17	complex exercise and mobilisation	passive	edge-of-bed	No	No	tracheostomy	yes	yes	yes	yes	NA	NA	NA	NA	NA	NA	NA	NA	58	60	53	13.12	107.5	104	109	5.48	97	96.5	96	5.22	-5	-7	1.5	5	-1
66	405	NA	NA	NA	NA	NA	NA	NA	NA	NA	NA	22.76	19	21	exercise	passive	in-bed	No	No	none	yes	yes	yes	yes	NA	NA	NA	NA	18.95	21.8	19.1	25.12	55	49	53	13.25	109	110	109	1.83	96	96.5	97	2.07	-2	4	0	-1	1
67	409	67.4	male	29.4	18	10	2.86	13.82	4	control	8.03	8.03	19	5	complex exercise and mobilisation	passive	in-bed	No	No	tube	no	no	yes	yes	NA	NA	NA	NA	11.25	10.6	11.9	33.29	71.5	68.5	70	7.17	92.5	96	90	5.55	96	95	95	6.33	-1.5	1.5	-2.5	-6	-1
67	411	NA	NA	NA	NA	NA	NA	NA	NA	NA	NA	9.87	24	5	complex exercise and mobilisation	passive	edge-of-bed	No	Yes	tracheostomy	no	no	yes	yes	NA	NA	NA	NA	13.3	12.8	12.6	43.77	62	63	65	32.21	118	112	117	2.58	95	95	96	3.14	3	2	-1	5	1
67	412	NA	NA	NA	NA	NA	NA	NA	NA	NA	NA	10.89	11	4	mobilisation	NA	edge-of-bed	Yes	No	tracheostomy	no	yes	yes	yes	396.7	321	328.75	33.92	17.3	13.35	14.4	51.13	90.5	83	78.5	13.99	108.5	108	104	1.92	96	97	95	3.13	-12	-4.5	-4.5	-4	-1
67	413	NA	NA	NA	NA	NA	NA	NA	NA	NA	NA	11.87	25	5	mobilisation	NA	edge-of-bed	No	No	tracheostomy	no	no	yes	no	NA	NA	NA	NA	12.75	12.35	11.7	59.6	77	67	78	8.96	104	100.5	97	2.06	96	95	97	5.14	1	11	-7	-3.5	1
68	417	73.3	male	28.4	15	8	1.83	22.79	22	intervention	5.97	5.97	31	10	complex cycling and mobilisation	passive	in-bed	No	No	none	no	yes	yes	yes	NA	NA	NA	NA	NA	NA	NA	NA	NA	NA	NA	NA	NA	NA	NA	NA	NA	NA	NA	NA	NA	NA	NA	NA	NA
68	418	NA	NA	NA	NA	NA	NA	NA	NA	NA	NA	7.01	32	10	complex cycling and mobilisation	passive	in-bed	No	No	none	no	yes	yes	yes	307.45	319.9	327.7	95.19	10.45	11.55	11.8	26.27	57.5	57	60	23.07	101	98	100	3.01	96	97	96	3.12	2.5	3	-1	2	0
68	419	NA	NA	NA	NA	NA	NA	NA	NA	NA	NA	7.96	33	11	cycling	passive	in-bed	No	No	none	yes	yes	yes	yes	345.6	329.7	384.9	136.26	12.3	13.8	14.5	31.79	48	49	50	46.1	97	96	101.5	7.86	95	97	96	6.23	2	1	4.5	5.5	1
68	420	NA	NA	NA	NA	NA	NA	NA	NA	NA	NA	8.84	20	10	complex exercise and mobilisation	passive	edge-of-bed	No	No	none	no	yes	yes	yes	333.7	304.05	324.9	55.57	9.4	8.4	9.1	33.97	65	59.5	67	34.59	99	95.5	93.5	24.93	98	97	96.5	5.17	2	7.5	-5.5	-2	-1.5
68	421	NA	NA	NA	NA	NA	NA	NA	NA	NA	NA	10	15	9	mobilisation	NA	edge-of-bed	No	No	none	yes	yes	yes	yes	NA	NA	395.1	24.51	12.35	10.8	12.2	38.35	56	55	61	23.2	104	101	99	6.07	97	99	99	5.07	5	6	-5	-2	2
68	422	NA	NA	NA	NA	NA	NA	NA	NA	NA	NA	10.8	30	9	mobilisation	NA	edge-of-bed	No	No	none	no	yes	yes	yes	NA	NA	NA	NA	15.85	15.65	14.65	36.94	63	65.5	64	27.53	99	101	98	1.02	93	94	94.5	2.11	1	-1.5	-1	-3	1.5
68	423	NA	NA	NA	NA	NA	NA	NA	NA	NA	NA	12.84	19	10	mobilisation	NA	edge-of-bed	No	No	none	yes	yes	yes	yes	414	463.9	334.55	57.9	15	17	12.5	33.88	71	75.5	62.5	41.19	84	89.5	82	4.9	98	98	97.5	2.05	-8.5	-13	-2	-7.5	-0.5
68	424	NA	NA	NA	NA	NA	NA	NA	NA	NA	NA	13.07	22	10	cycling	passive	in-bed	No	No	tracheostomy	yes	yes	yes	yes	NA	NA	NA	NA	9.5	9.15	8.8	30.47	54	57	58	22.54	86	86	84	2.37	95	97	93	3.22	4	1	-2	-2	-2
68	425	NA	NA	NA	NA	NA	NA	NA	NA	NA	NA	13.82	27	7	mobilisation	passive	edge-of-bed	No	No	tracheostomy	no	yes	yes	yes	446.1	464.4	407.3	35.09	19.05	19.1	15.4	55.47	77	70	66	20	97.5	98.5	91	4.4	96	95	96	7.35	-11	-4	-6.5	-7.5	0
68	426	NA	NA	NA	NA	NA	NA	NA	NA	NA	NA	14.01	39	7	cycling	passive	in-bed	No	No	tracheostomy	no	yes	yes	yes	NA	NA	NA	NA	11.3	13	11.45	42.67	57	62	50	21.48	86	84.5	88	4.56	95	95.5	94	4.27	-7	-12	2	3.5	-1
68	427	NA	NA	NA	NA	NA	NA	NA	NA	NA	NA	15.09	26	8	cycling	passive	in-bed	No	No	tracheostomy	no	yes	yes	yes	NA	NA	NA	NA	12.15	15.1	12.6	44.31	69	74	76	18.4	89	93	89	2.24	98	99	97	2.06	7	2	0	-4	-1
68	428	NA	NA	NA	NA	NA	NA	NA	NA	NA	NA	14.84	35	8	mobilisation	mixed	out-of-bed	No	No	tracheostomy	no	yes	yes	yes	437.5	288.35	453.45	32.11	19.05	13.7	17.4	41.51	72	56.5	75	134.68	90.5	90	89	1.12	95	93.5	97	4.13	3	18.5	-1.5	-1	2
68	430	NA	NA	NA	NA	NA	NA	NA	NA	NA	NA	15.85	27	9	cycling	passive	in-bed	No	No	tracheostomy	no	yes	yes	yes	368	418.3	464.15	92.08	13.35	13.85	16.2	72.54	62	67.5	74	19	90	89	89	1.12	98.5	99	99	2.02	12	6.5	-1	0	0.5
68	431	NA	NA	NA	NA	NA	NA	NA	NA	NA	NA	16.88	23	8	cycling	passive	in-bed	No	No	tracheostomy	no	yes	no	yes	296.4	294.3	284.1	12.05	10.3	10.15	10	13.13	71	69	67	13.71	93	96	93	2.14	99	99	98	1.02	-4	-2	0	-3	-1
68	432	NA	NA	NA	NA	NA	NA	NA	NA	NA	NA	17.04	25	8	mobilisation	NA	edge-of-bed	No	No	tracheostomy	no	yes	no	yes	NA	NA	NA	NA	14.7	14.35	13.8	34.53	79.5	77	65.5	24.24	96	98	94	2.13	99	97	99	3.04	-14	-11.5	-2	-4	0
68	433	NA	NA	NA	NA	NA	NA	NA	NA	NA	NA	17.85	28	8	complex exercise and mobilisation	passive	edge-of-bed	No	No	tracheostomy	no	yes	yes	yes	334.3	291.5	299.2	19.94	14.6	11.5	11.8	28.69	74	64	65	15.28	95	93	92	4.35	99	97.5	99	2.01	-9	1	-3	-1	0
68	434	NA	NA	NA	NA	NA	NA	NA	NA	NA	NA	19.97	24	5	mobilisation	active	edge-of-bed	No	No	tracheostomy	no	no	yes	yes	329.9	243.1	110.9	115.26	12.75	12.4	9.8	35.86	74	68	64	13.89	84	86	78	1.28	99	98.5	98	2.04	-10	-4	-6	-8	-1
68	436	NA	NA	NA	NA	NA	NA	NA	NA	NA	NA	20.99	29	6	mobilisation	passive	edge-of-bed	No	No	tracheostomy	no	no	yes	no	NA	NA	NA	NA	NA	NA	NA	NA	76	75	67	17.58	86	90	85	1.17	96	96	96	3.13	-9	-8	-1	-5	0
68	437	NA	NA	NA	NA	NA	NA	NA	NA	NA	NA	20.76	30	6	cycling	passive	in-bed	No	No	tracheostomy	no	no	yes	no	NA	NA	NA	NA	NA	NA	NA	NA	69	71	65	9.23	85	87	84	14.09	97	97	97.5	1.03	-4	-6	-1	-3	0.5
68	438	NA	NA	NA	NA	NA	NA	NA	NA	NA	NA	21.86	19	5	cycling	passive	in-bed	No	No	tracheostomy	no	no	yes	no	NA	NA	NA	NA	NA	NA	NA	NA	69	68	69	17.38	86	86	86.5	3.47	100	100	100	1	0	1	0.5	0.5	0
68	439	NA	NA	NA	NA	NA	NA	NA	NA	NA	NA	21.99	19	5	respiratory management	passive	in-bed	No	No	tracheostomy	no	no	yes	no	NA	NA	NA	NA	NA	NA	NA	NA	78	69	69	63.78	92	91	92	6.5	97.5	97	97	6.17	-9	0	0	1	-0.5
68	440	NA	NA	NA	NA	NA	NA	NA	NA	NA	NA	22.83	30	6	mobilisation	NA	edge-of-bed	No	No	tracheostomy	no	no	yes	no	NA	NA	NA	NA	NA	NA	NA	NA	79	78.5	73	18.86	88	85.5	85	3.51	96	96.5	97	2.07	-6	-5.5	-3	-0.5	1
70	442	58.2	male	19.6	22	16	3.52	23.7	14	control	3.66	3.66	18	16	exercise	passive	in-bed	No	No	tube	no	yes	yes	yes	292.95	281.85	272.6	28.79	7.85	7.1	7.5	57.14	68	63	61	24.5	86	83	82	10.91	97.5	98	97	1.03	-7	-2	-4	-1	-0.5
70	443	NA	NA	NA	NA	NA	NA	NA	NA	NA	NA	4.55	18	15	exercise	passive	in-bed	No	No	tube	no	yes	yes	yes	259.3	257.55	225.95	20.23	6.9	6.2	6.5	21.75	66	65	59	32.72	70	70.5	62	9.58	100	100	100	0	-7	-6	-8	-8.5	0
70	444	NA	NA	NA	NA	NA	NA	NA	NA	NA	NA	5.75	10	12	respiratory management	passive	in-bed	No	No	none	no	no	yes	yes	NA	NA	NA	NA	NA	NA	NA	NA	74	75.5	70	17.19	91.5	92	88.5	11.33	97	98	97	2.06	-4	-5.5	-3	-3.5	0
70	445	NA	NA	NA	NA	NA	NA	NA	NA	NA	NA	6.53	18	11	mobilisation	active	edge-of-bed	No	No	none	no	no	yes	yes	NA	NA	NA	NA	NA	NA	NA	NA	79	80.5	84	15.61	92	92	90	10.03	95	94	96	2.08	5	3.5	-2	-2	1
70	446	NA	NA	NA	NA	NA	NA	NA	NA	NA	NA	12.66	19	13	exercise	passive	in-bed	No	No	tube	no	no	yes	yes	413.2	335.8	349.2	37.2	10.1	7.8	8.95	31.42	68	65	68	14.52	96	92.5	92	4.36	96	97	100	0	0	3	-4	-0.5	4
70	447	NA	NA	NA	NA	NA	NA	NA	NA	NA	NA	13.68	14	10	exercise and respiratory management	active	in-bed	No	No	tube	no	no	yes	no	NA	NA	NA	NA	NA	NA	NA	NA	78	70	73	15.36	108	101.5	106	10.47	98	100	97	6.2	-5	3	-2	4.5	-1
70	448	NA	NA	NA	NA	NA	NA	NA	NA	NA	NA	14.7	18	11	mobilisation	active	edge-of-bed	No	No	tube	no	no	yes	no	NA	NA	NA	NA	NA	NA	NA	NA	72	63	70	32.4	109	109	103	11.46	96	97	98	5.12	-2	7	-6	-6	2
70	449	NA	NA	NA	NA	NA	NA	NA	NA	NA	NA	15.51	20	14	exercise and respiratory management	active	in-bed	No	No	tube	no	no	yes	no	NA	NA	NA	NA	NA	NA	NA	NA	71	78	69.5	25.53	92	93	92.5	9.78	98	98	95	11.5	-1.5	-8.5	0.5	-0.5	-3
70	450	NA	NA	NA	NA	NA	NA	NA	NA	NA	NA	19.75	16	12	exercise	passive	in-bed	No	No	tube	no	yes	yes	yes	281.7	273.1	275.6	17.39	10.4	9.4	10.4	46.6	67.5	61	67	13.58	100	99	101	0.99	98.5	98	98	2.03	-0.5	6	1	2	-0.5
70	452	NA	NA	NA	NA	NA	NA	NA	NA	NA	NA	21.69	15	16	exercise	passive	in-bed	No	No	tube	no	yes	yes	yes	331.05	286	295.4	17.6	10.8	8.5	9.1	33.68	58.5	53	57	15.72	101	99	98	3.05	94	95	94	1.06	-1.5	4	-3	-1	0
70	453	NA	NA	NA	NA	NA	NA	NA	NA	NA	NA	22.54	28	16	exercise	passive	in-bed	No	No	tube	no	no	yes	no	NA	NA	NA	NA	11.3	11.15	11.5	39.52	65	63.5	66	21.21	104	100	105	4.78	98	98	96	4.15	1	2.5	1	5	-2
70	454	NA	NA	NA	NA	NA	NA	NA	NA	NA	NA	24.57	18	12	complex exercise and mobilisation	passive	in-bed	No	Yes	tube	no	yes	yes	yes	316.9	282.9	277.5	129.18	11.7	12.95	10.5	52.91	60.5	53.5	60	17.06	93	96	90	11.1	97	94	98	6.15	-0.5	6.5	-3	-6	1
70	455	NA	NA	NA	NA	NA	NA	NA	NA	NA	NA	25.72	18	19	exercise	passive	in-bed	No	No	tube	no	yes	yes	no	325.55	277.75	276.35	24.38	11.9	9.45	8.4	43.12	61	60	56.5	24.56	87	84	83	9.6	95.5	97	97	2.07	-4.5	-3.5	-4	-1	1.5
70	456	NA	NA	NA	NA	NA	NA	NA	NA	NA	NA	26.69	18	20	mobilisation	active	in-bed	No	No	tube	yes	yes	yes	yes	NA	NA	NA	NA	13.35	12.25	11.55	22.15	57	55.5	53.5	21.94	98	98	92	7.63	96.5	96	94.5	8.47	-3.5	-2	-6	-6	-2
71	457	72.7	male	24.3	19	8	1.28	3.48	3	control	1.54	1.54	15	8	exercise and respiratory management	active	in-bed	No	No	tube	no	no	yes	yes	450.5	444.25	455.2	42.25	8.5	9.4	9.55	45.84	59.5	63	64	12.53	82	83	81	9.76	95	93.5	96	1.05	4.5	1	-1	-2	1
71	458	NA	NA	NA	NA	NA	NA	NA	NA	NA	NA	2.6	12	7	respiratory management	passive	in-bed	No	No	none	no	yes	yes	yes	NA	NA	NA	NA	NA	NA	NA	NA	68	66	62	22.36	88	88	88	6.85	95	95	96	6.27	-6	-4	0	0	1
71	459	NA	NA	NA	NA	NA	NA	NA	NA	NA	NA	3.37	13	4	respiratory management	passive	in-bed	No	No	none	no	no	yes	yes	NA	NA	NA	NA	NA	NA	NA	NA	NA	NA	NA	NA	98	98	97	4.11	92	93	92.5	4.31	NA	NA	-1	-1	0.5
72	460	81.2	female	19.5	22	4	2.63	4.82	3	control	2.83	2.83	21	4	exercise and respiratory management	passive	in-bed	No	No	tube	no	no	yes	yes	236.7	244.2	217.5	28.77	5.35	5.1	4.5	17.94	90	90	78	11.52	91	92	90	7.8	100	NA	100	0	-12	-12	-1	-2	0
72	461	NA	NA	NA	NA	NA	NA	NA	NA	NA	NA	3.75	18	4	exercise and respiratory management	passive	in-bed	No	No	tube	no	no	yes	no	215.3	NA	235.45	22.49	5.3	5.8	4.7	26.24	85	111.5	85	65.41	97	104.5	95	24.13	100	100	98	2.03	0	-26.5	-2	-9.5	-2
72	462	NA	NA	NA	NA	NA	NA	NA	NA	NA	NA	4.7	18	4	respiratory management	passive	in-bed	No	No	none	no	no	no	no	NA	NA	NA	NA	NA	NA	NA	NA	91	80.5	100	22.27	86	84	84	10.79	99	99	99	3.04	9	19.5	-2	0	0
73	463	76.5	male	24.7	24	7	2.59	14.72	2	control	2.68	2.68	18	7	exercise	passive	in-bed	No	No	tube	yes	yes	yes	yes	238.7	240.3	242.45	45.92	7.6	7.6	7.6	11.77	71	73	75	18.73	83	84	82	2.44	97	97	98.5	4.06	4	2	-1	-2	1.5
73	464	NA	NA	NA	NA	NA	NA	NA	NA	NA	NA	3.68	18	7	exercise	passive	in-bed	No	No	tube	no	no	yes	yes	288.7	421.3	328.45	108.13	11.7	15.7	12.55	51.64	58.5	84	69.5	37.31	69	69	69	11.41	96	100	99.5	7.11	11	-14.5	0	0	3.5
74	465	50.2	male	24.5	15	7	2.16	11.2	2	control	4.31	4.31	13	7	exercise	passive	in-bed	No	No	tube	no	no	yes	yes	288.7	310.6	278.7	90.06	8.6	8.45	8.35	26.15	79	75.5	82	46.24	79	78.5	78	3.85	100	99	100	3.01	3	6.5	-1	-0.5	0
74	466	NA	NA	NA	NA	NA	NA	NA	NA	NA	NA	5.35	4	5	respiratory management	passive	in-bed	Yes	No	none	no	yes	yes	yes	NA	NA	NA	NA	NA	NA	NA	NA	93	91	86.5	15.07	86	85	88	14.84	98	97	97	1.03	-6.5	-4.5	2	3	-1
75	467	63.5	male	24.7	30	7	1.24	18.07	13	control	1.26	1.26	13	7	exercise	passive	in-bed	No	No	tube	no	no	yes	yes	NA	NA	NA	NA	9.6	9.9	9.7	84.25	75.5	73	76.5	32.47	59.5	72	57.5	18.68	95	95	96	3.12	1	3.5	-2	-14.5	1
75	468	NA	NA	NA	NA	NA	NA	NA	NA	NA	NA	2.24	10	9	exercise	passive	in-bed	No	No	tube	no	no	yes	yes	NA	NA	NA	NA	11.8	9.5	9.4	51.7	93.5	84	87.5	22.99	65	52	54	37.38	97	96	97	1.03	-6	3.5	-11	2	0
75	469	NA	NA	NA	NA	NA	NA	NA	NA	NA	NA	3.18	19	8	exercise and respiratory management	passive	in-bed	No	No	tube	no	no	yes	yes	274.4	263	237.7	49.05	8.9	7.6	7.65	33.96	83	75	76	20.57	45	48.5	47	12.82	99	98.5	98	1.02	-7	1	2	-1.5	-1
75	470	NA	NA	NA	NA	NA	NA	NA	NA	NA	NA	4.19	12	7	exercise	passive	in-bed	No	No	tube	no	no	yes	yes	241.5	239.95	235.6	12.24	8	8	8	1.25	88.5	94	79	8.76	44.5	44.5	47	6.36	97	98	95	2.09	-9.5	-15	2.5	2.5	-2
75	471	NA	NA	NA	NA	NA	NA	NA	NA	NA	NA	7.15	8	7	exercise	passive	in-bed	No	No	tube	no	no	yes	yes	320.4	317.6	311.6	10.17	9.3	9.6	9.4	22.42	80	81	80	7.44	71	70	73	1.38	95	95	95	3.15	0	-1	2	3	0
75	472	NA	NA	NA	NA	NA	NA	NA	NA	NA	NA	8.09	14	7	exercise	passive	in-bed	No	No	tube	yes	no	yes	yes	347.4	347.1	350.45	15.29	9.4	9.2	9.2	10.85	79	79	82	6.11	57	57	56	1.78	95	95	96	1.04	3	3	-1	-1	1
75	473	NA	NA	NA	NA	NA	NA	NA	NA	NA	NA	9.1	13	6	exercise	passive	in-bed	No	No	tube	no	no	yes	yes	798.85	764.85	775.1	28.44	10.6	10.85	11.2	14.45	86	89	83	6	68	68	69	1.46	97	97	96	1.04	-3	-6	1	1	-1
75	474	NA	NA	NA	NA	NA	NA	NA	NA	NA	NA	10.08	12	7	exercise	passive	in-bed	No	No	tube	no	no	yes	yes	298.95	263.05	302.6	20.45	12.45	13.55	12.6	19.85	90.5	90	91	8.76	80.5	82	80	2.51	94	92	94	5.32	0.5	1	-0.5	-2	0
75	475	NA	NA	NA	NA	NA	NA	NA	NA	NA	NA	11.17	13	5	exercise	passive	in-bed	No	No	tube	no	no	yes	no	314.2	323.8	327.55	20.69	13.2	13.2	12.3	23.94	91	89	90	17.74	85	92	87	6.94	96	95.5	97	2.06	-1	1	2	-5	1
75	476	NA	NA	NA	NA	NA	NA	NA	NA	NA	NA	14.03	27	4	mobilisation	NA	edge-of-bed	No	No	tube	no	no	no	no	315.75	306.05	293.3	35.18	10.8	10.7	10.8	23.18	101	97	96	20	80	80	77	11.81	96	96	95	2.11	-5	-1	-3	-3	-1
75	477	NA	NA	NA	NA	NA	NA	NA	NA	NA	NA	15.25	17	8	exercise	passive	in-bed	No	No	tracheostomy	yes	no	yes	yes	337.7	399.5	298.3	60.33	10.65	11.45	10	103.54	95.5	93	92.5	29.79	80	81	78	11.39	97	97	96	2.07	-3	-0.5	-2	-3	-1
75	478	NA	NA	NA	NA	NA	NA	NA	NA	NA	NA	16.19	20	6	mobilisation	passive	edge-of-bed	Yes	No	tracheostomy	no	no	yes	yes	NA	NA	NA	NA	NA	NA	NA	NA	91	81.5	89	13.44	98	97	100	3.01	96	96	96	1.04	-2	7.5	2	3	0
75	479	NA	NA	NA	NA	NA	NA	NA	NA	NA	NA	17.27	23	6	complex exercise and mobilisation	passive	edge-of-bed	No	No	tracheostomy	no	no	yes	no	NA	NA	NA	NA	NA	NA	NA	NA	94.5	97	87.5	18.9	93	92.5	88	9.15	95	96	95.5	5.25	-7	-9.5	-5	-4.5	0.5
76	480	68.1	male	30.4	27	18	2.95	55.04	65	intervention	2.96	2.96	10	18	exercise	passive	in-bed	No	No	tube	no	yes	yes	yes	478.55	476	449.3	37.68	18.4	16.25	18	22.65	69	68	70	154.3	90	91	87	4.57	96	96.5	97	4.11	1	2	-3	-4	1
76	481	NA	NA	NA	NA	NA	NA	NA	NA	NA	NA	3.89	15	19	exercise	passive	in-bed	No	No	tube	yes	yes	yes	yes	NA	NA	NA	NA	15	13.35	12.2	33.16	55	54	54	186.33	100	100	102.5	6.81	96	96	97	3.11	-1	0	2.5	2.5	1
76	482	NA	NA	NA	NA	NA	NA	NA	NA	NA	NA	4.93	25	17	cycling	passive	in-bed	No	No	tube	no	yes	yes	yes	NA	NA	NA	NA	15.7	15.3	15.4	14.42	63	52	63	62.38	88	90	88	2.28	94	94.5	94.5	4.22	0	11	0	-2	0.5
76	483	NA	NA	NA	NA	NA	NA	NA	NA	NA	NA	7.92	17	16	exercise	passive	in-bed	No	No	tube	yes	yes	yes	yes	390.8	371.5	378.2	40.82	17.05	16.3	19.05	53.57	68	63	65	24.17	109	109	111	4.5	97	97	94	3.19	-3	2	2	2	-3
76	484	NA	NA	NA	NA	NA	NA	NA	NA	NA	NA	8.96	30	21	cycling	passive	in-bed	No	No	tracheostomy	no	yes	yes	yes	392.95	400.65	343.45	13.36	14.1	14.8	13.85	23.88	66	67	57	20.79	102	99.5	100.5	2.98	96	96.5	95	1.05	-9	-10	-1.5	1	-1
76	485	NA	NA	NA	NA	NA	NA	NA	NA	NA	NA	9.91	22	15	cycling	passive	in-bed	No	No	tracheostomy	no	yes	yes	yes	424	431.8	431.5	18.71	15.7	16.3	17.2	30.67	62	60	54	33.17	109	108	109	5.55	95	96	94	2.13	-8	-6	0	1	-1
76	486	NA	NA	NA	NA	NA	NA	NA	NA	NA	NA	10.7	34	15	exercise	passive	in-bed	No	No	tracheostomy	no	yes	yes	no	NA	NA	397.8	121	NA	NA	19.05	40.08	NA	NA	52	41.62	NA	NA	109	8.23	NA	NA	95	6.34	NA	NA	NA	NA	NA
76	487	NA	NA	NA	NA	NA	NA	NA	NA	NA	NA	11.7	30	15	cycling	passive	in-bed	No	No	tracheostomy	no	yes	yes	no	472.3	438.6	438.9	17.45	18.25	20.1	18.75	42.99	56	65	51	36.31	104	90	103	7.71	96	96	96	2.09	-5	-14	-1	13	0
76	488	NA	NA	NA	NA	NA	NA	NA	NA	NA	NA	14.86	20	18	exercise and respiratory management	active	in-bed	No	No	tracheostomy	no	yes	yes	no	457.4	434.5	370.2	78.48	16.8	16.3	15	67.63	60	59	63	20.25	76	77	75	10.6	95	95	96	6.24	3	4	-1	-2	1
76	489	NA	NA	NA	NA	NA	NA	NA	NA	NA	NA	15.9	13	18	exercise	active	in-bed	No	No	tracheostomy	no	yes	yes	no	339.8	339.55	322.5	50.74	17.45	14.55	15	83.22	49	50.5	52	29.41	85	83.5	87	7.99	97	98	96.5	2.07	3	1.5	2	3.5	-0.5
76	490	NA	NA	NA	NA	NA	NA	NA	NA	NA	NA	15.78	18	18	cycling	active	in-bed	No	No	tracheostomy	no	yes	yes	no	NA	NA	NA	NA	14.3	13.95	13.5	93.38	71	63	57	47.54	83	83	80	8.77	97	97	98	2.04	-14	-6	-3	-3	1
76	491	NA	NA	NA	NA	NA	NA	NA	NA	NA	NA	16.83	18	13	exercise	active	in-bed	No	No	tracheostomy	no	yes	yes	no	399.1	364.85	401.45	109.56	19.8	16.75	19.1	34.92	50.5	48	67	73.21	92	92	93	15.73	96	95	95.5	4.19	16.5	19	1	1	-0.5
76	493	NA	NA	NA	NA	NA	NA	NA	NA	NA	NA	17.83	16	17	exercise	active	in-bed	No	No	tracheostomy	no	yes	yes	yes	349.3	328.9	345.4	151.09	16.5	14.05	14.85	61.07	45	46	64	62.36	88	88.5	87	21.21	100	98.5	99	3.03	19	18	-1	-1.5	-1
76	494	NA	NA	NA	NA	NA	NA	NA	NA	NA	NA	18.74	19	13	cycling	active	in-bed	No	No	tracheostomy	no	yes	no	no	NA	NA	NA	NA	15.4	12.95	13.8	31.39	52	NA	51	29.41	81	81	80	10.01	96.5	97	96	1.04	-1	NA	-1	-1	-0.5
76	495	NA	NA	NA	NA	NA	NA	NA	NA	NA	NA	19.66	22	17	respiratory management	passive	in-bed	No	No	tracheostomy	no	yes	yes	no	NA	NA	NA	NA	NA	NA	NA	NA	59	49	48	58.76	92	83.5	87	11.74	99	99	99	2.03	-11	-1	-5	3.5	0
76	496	NA	NA	NA	NA	NA	NA	NA	NA	NA	NA	20.66	37	13	mobilisation	passive	edge-of-bed	No	No	tracheostomy	no	yes	yes	yes	NA	NA	NA	NA	NA	NA	NA	NA	63	46	57	34.09	88	87	89	11.19	94	95	93	4.32	-6	11	1	2	-1
76	497	NA	NA	NA	NA	NA	NA	NA	NA	NA	NA	21.73	79	18	cycling	passive	in-bed	No	No	tracheostomy	no	yes	yes	yes	NA	NA	NA	NA	13.3	13.3	16.2	0	56	63	53	34.29	94	81	96	6.23	94	98.5	90	4.47	-3	-10	2	15	-4
76	498	NA	NA	NA	NA	NA	NA	NA	NA	NA	NA	22.86	15	13	exercise	passive	in-bed	No	No	tracheostomy	no	yes	yes	no	378.4	331.55	328.45	19.2	14	12.75	12.9	43.25	56	57	49	28.04	93	93	90.5	6.64	93.5	94	94	2.13	-7	-8	-2.5	-2.5	0.5
76	499	NA	NA	NA	NA	NA	NA	NA	NA	NA	NA	23.86	15	13	cycling	active	in-bed	No	No	tracheostomy	no	yes	yes	no	409.4	330.25	395.9	53.9	18.25	15.9	13.6	47.83	57	52.5	49	43.95	86	86	81	9.89	99	99	98	2.03	-8	-3.5	-5	-5	-1
76	500	NA	NA	NA	NA	NA	NA	NA	NA	NA	NA	24.88	18	13	exercise	passive	in-bed	No	No	tracheostomy	no	yes	yes	no	NA	NA	NA	NA	13.6	12.05	12.95	33.52	60.5	58.5	57	20.62	80	80	80.5	6.18	93	94	92	3.24	-3.5	-1.5	0.5	0.5	-1
76	501	NA	NA	NA	NA	NA	NA	NA	NA	NA	NA	24.84	50	13	respiratory management	passive	in-bed	No	No	tracheostomy	no	yes	yes	no	NA	NA	NA	NA	12.35	13.45	11.8	50.05	61	55	51.5	27.25	81	81	79	2.51	94	92	96	2.09	-9.5	-3.5	-2	-2	2
76	502	NA	NA	NA	NA	NA	NA	NA	NA	NA	NA	25.86	31	13	exercise	active	in-bed	No	No	tracheostomy	yes	yes	yes	yes	303.7	301.8	280.7	60.65	14	13.6	13.1	41.6	66	69.5	61	29.3	87	90	81	12.32	94	95	94	6.36	-5	-8.5	-6	-9	0
76	503	NA	NA	NA	NA	NA	NA	NA	NA	NA	NA	28.84	28	17	exercise	active	in-bed	No	No	tracheostomy	no	yes	yes	yes	NA	NA	NA	NA	10	8.5	9	53.69	NA	NA	NA	NA	NA	NA	NA	NA	NA	NA	NA	NA	NA	NA	NA	NA	NA
76	504	NA	NA	NA	NA	NA	NA	NA	NA	NA	NA	29.87	20	13	exercise	passive	in-bed	No	No	tracheostomy	no	yes	yes	no	NA	NA	NA	NA	11.05	9.65	9.7	39.01	NA	NA	NA	NA	NA	NA	NA	NA	NA	NA	NA	NA	NA	NA	NA	NA	NA
76	505	NA	NA	NA	NA	NA	NA	NA	NA	NA	NA	30.86	21	14	mobilisation	NA	edge-of-bed	No	No	tracheostomy	no	yes	yes	no	NA	NA	NA	NA	13.8	12.5	14.9	59.47	NA	NA	NA	NA	NA	NA	NA	NA	NA	NA	NA	NA	NA	NA	NA	NA	NA
76	506	NA	NA	NA	NA	NA	NA	NA	NA	NA	NA	30.83	50	14	respiratory management	passive	in-bed	No	No	tracheostomy	no	yes	yes	no	NA	NA	NA	NA	14.1	10.95	13.65	56.83	NA	NA	NA	NA	NA	NA	NA	NA	NA	NA	NA	NA	NA	NA	NA	NA	NA
76	507	NA	NA	NA	NA	NA	NA	NA	NA	NA	NA	31.95	15	13	exercise	active	in-bed	No	No	tracheostomy	no	yes	yes	no	NA	NA	NA	NA	12	10.9	11.2	59.35	NA	NA	NA	NA	NA	NA	NA	NA	NA	NA	NA	NA	NA	NA	NA	NA	NA
76	508	NA	NA	NA	NA	NA	NA	NA	NA	NA	NA	31.72	20	13	mobilisation	NA	edge-of-bed	No	No	tracheostomy	no	yes	yes	no	NA	NA	NA	NA	19.55	17.65	15.7	66.64	NA	NA	NA	NA	NA	NA	NA	NA	NA	NA	NA	NA	NA	NA	NA	NA	NA
76	509	NA	NA	NA	NA	NA	NA	NA	NA	NA	NA	31.74	45	13	respiratory management	passive	in-bed	No	No	tracheostomy	no	yes	yes	no	NA	NA	NA	NA	16.5	9.55	18.55	64.43	NA	NA	NA	NA	NA	NA	NA	NA	NA	NA	NA	NA	NA	NA	NA	NA	NA
76	510	NA	NA	NA	NA	NA	NA	NA	NA	NA	NA	32.7	20	13	mobilisation	NA	edge-of-bed	No	No	tracheostomy	no	yes	yes	no	NA	NA	NA	NA	16.9	15	18.8	48.12	NA	NA	NA	NA	NA	NA	NA	NA	NA	NA	NA	NA	NA	NA	NA	NA	NA
76	511	NA	NA	NA	NA	NA	NA	NA	NA	NA	NA	32.89	42	13	respiratory management	passive	in-bed	No	No	tracheostomy	no	yes	yes	no	NA	NA	NA	NA	13.8	14.3	14	42.07	NA	NA	NA	NA	NA	NA	NA	NA	NA	NA	NA	NA	NA	NA	NA	NA	NA
76	512	NA	NA	NA	NA	NA	NA	NA	NA	NA	NA	33.7	26	14	mobilisation	NA	edge-of-bed	No	No	tracheostomy	no	yes	yes	no	NA	NA	NA	NA	18.9	12.4	14.7	60.52	NA	NA	NA	NA	NA	NA	NA	NA	NA	NA	NA	NA	NA	NA	NA	NA	NA
76	513	NA	NA	NA	NA	NA	NA	NA	NA	NA	NA	35.96	17	15	cycling	passive	in-bed	No	No	tracheostomy	no	no	yes	no	NA	NA	NA	NA	9.3	9.25	9	60.81	NA	NA	NA	NA	NA	NA	NA	NA	NA	NA	NA	NA	NA	NA	NA	NA	NA
76	514	NA	NA	NA	NA	NA	NA	NA	NA	NA	NA	35.72	24	15	mobilisation	NA	edge-of-bed	No	No	tracheostomy	no	no	yes	no	NA	NA	NA	NA	15.5	12.9	9.6	56.38	NA	NA	NA	NA	NA	NA	NA	NA	NA	NA	NA	NA	NA	NA	NA	NA	NA
76	515	NA	NA	NA	NA	NA	NA	NA	NA	NA	NA	35.73	51	15	respiratory management	passive	in-bed	No	No	tracheostomy	no	no	yes	no	NA	NA	NA	NA	11.35	10.6	14.35	76.74	NA	NA	NA	NA	NA	NA	NA	NA	NA	NA	NA	NA	NA	NA	NA	NA	NA
76	516	NA	NA	NA	NA	NA	NA	NA	NA	NA	NA	36.9	11	10	cycling	passive	in-bed	No	No	tracheostomy	no	yes	yes	yes	NA	NA	NA	NA	13.6	10.3	11.4	24.89	NA	NA	NA	NA	NA	NA	NA	NA	NA	NA	NA	NA	NA	NA	NA	NA	NA
76	517	NA	NA	NA	NA	NA	NA	NA	NA	NA	NA	36.72	30	10	mobilisation	NA	edge-of-bed	No	No	tracheostomy	no	yes	yes	yes	NA	NA	NA	NA	13.7	9.9	12.35	95.64	NA	NA	NA	NA	NA	NA	NA	NA	NA	NA	NA	NA	NA	NA	NA	NA	NA
76	518	NA	NA	NA	NA	NA	NA	NA	NA	NA	NA	36.86	53	10	respiratory management	passive	in-bed	No	No	tracheostomy	no	yes	yes	yes	NA	NA	NA	NA	11.5	12.6	10.2	25.18	NA	NA	NA	NA	NA	NA	NA	NA	NA	NA	NA	NA	NA	NA	NA	NA	NA
76	519	NA	NA	NA	NA	NA	NA	NA	NA	NA	NA	37.72	30	10	mobilisation	NA	edge-of-bed	No	No	tracheostomy	no	no	yes	no	NA	NA	NA	NA	14.25	12.9	13.4	68.32	NA	NA	NA	NA	NA	NA	NA	NA	NA	NA	NA	NA	NA	NA	NA	NA	NA
76	520	NA	NA	NA	NA	NA	NA	NA	NA	NA	NA	37.86	44	10	respiratory management	passive	in-bed	No	No	tracheostomy	no	no	yes	no	NA	NA	NA	NA	11.4	10	10.3	8.75	NA	NA	NA	NA	NA	NA	NA	NA	NA	NA	NA	NA	NA	NA	NA	NA	NA
76	521	NA	NA	NA	NA	NA	NA	NA	NA	NA	NA	38.71	14	10	mobilisation	NA	edge-of-bed	No	No	tracheostomy	no	no	yes	no	NA	NA	NA	NA	13.7	12.55	9.95	59.04	NA	NA	NA	NA	NA	NA	NA	NA	NA	NA	NA	NA	NA	NA	NA	NA	NA
76	522	NA	NA	NA	NA	NA	NA	NA	NA	NA	NA	38.86	28	10	cycling	passive	in-bed	No	No	tracheostomy	no	no	yes	no	NA	NA	NA	NA	13.1	10.2	NA	NA	NA	NA	NA	NA	NA	NA	NA	NA	NA	NA	NA	NA	NA	NA	NA	NA	NA
76	523	NA	NA	NA	NA	NA	NA	NA	NA	NA	NA	38.83	45	10	respiratory management	passive	in-bed	No	No	tracheostomy	no	no	yes	no	NA	NA	NA	NA	NA	14.5	12.5	45.44	NA	NA	NA	NA	NA	NA	NA	NA	NA	NA	NA	NA	NA	NA	NA	NA	NA
76	524	NA	NA	NA	NA	NA	NA	NA	NA	NA	NA	39.92	16	10	mobilisation	NA	edge-of-bed	No	No	tracheostomy	no	no	yes	no	NA	NA	NA	NA	18.8	14.1	10.7	26.8	NA	NA	NA	NA	NA	NA	NA	NA	NA	NA	NA	NA	NA	NA	NA	NA	NA
76	525	NA	NA	NA	NA	NA	NA	NA	NA	NA	NA	39.72	24	10	mobilisation	active	edge-of-bed	No	No	tracheostomy	no	no	yes	no	NA	NA	NA	NA	17.95	11.4	10.9	35.28	NA	NA	NA	NA	NA	NA	NA	NA	NA	NA	NA	NA	NA	NA	NA	NA	NA
76	526	NA	NA	NA	NA	NA	NA	NA	NA	NA	NA	39.83	62	10	respiratory management	passive	in-bed	No	No	tracheostomy	no	no	yes	no	NA	NA	NA	NA	17.6	16.35	10.8	62.94	NA	NA	NA	NA	NA	NA	NA	NA	NA	NA	NA	NA	NA	NA	NA	NA	NA
76	527	NA	NA	NA	NA	NA	NA	NA	NA	NA	NA	40.69	28	10	mobilisation	NA	edge-of-bed	No	No	tracheostomy	no	no	yes	no	NA	NA	NA	NA	25.6	11.7	13.8	158.02	NA	NA	NA	NA	NA	NA	NA	NA	NA	NA	NA	NA	NA	NA	NA	NA	NA
76	528	NA	NA	NA	NA	NA	NA	NA	NA	NA	NA	41.66	24	14	mobilisation	NA	edge-of-bed	No	No	tracheostomy	no	no	yes	no	NA	NA	NA	NA	NA	NA	NA	NA	NA	NA	NA	NA	NA	NA	NA	NA	NA	NA	NA	NA	NA	NA	NA	NA	NA
76	529	NA	NA	NA	NA	NA	NA	NA	NA	NA	NA	42.67	20	11	mobilisation	NA	edge-of-bed	No	No	tracheostomy	no	yes	yes	no	NA	NA	NA	NA	NA	NA	NA	NA	NA	NA	NA	NA	NA	NA	NA	NA	NA	NA	NA	NA	NA	NA	NA	NA	NA
76	530	NA	NA	NA	NA	NA	NA	NA	NA	NA	NA	42.87	60	11	respiratory management	passive	in-bed	No	No	tracheostomy	no	yes	yes	no	NA	NA	NA	NA	NA	NA	NA	NA	NA	NA	NA	NA	NA	NA	NA	NA	NA	NA	NA	NA	NA	NA	NA	NA	NA
76	531	NA	NA	NA	NA	NA	NA	NA	NA	NA	NA	43.96	21	15	mobilisation	NA	edge-of-bed	No	No	tracheostomy	no	no	yes	no	NA	NA	NA	NA	NA	NA	NA	NA	NA	NA	NA	NA	NA	NA	NA	NA	NA	NA	NA	NA	NA	NA	NA	NA	NA
76	532	NA	NA	NA	NA	NA	NA	NA	NA	NA	NA	44.95	32	16	cycling	active	in-bed	No	No	tracheostomy	no	yes	yes	no	NA	NA	NA	NA	NA	11.4	NA	NA	NA	NA	NA	NA	NA	NA	NA	NA	NA	NA	NA	NA	NA	NA	NA	NA	NA
76	533	NA	NA	NA	NA	NA	NA	NA	NA	NA	NA	45.75	25	14	cycling	active	in-bed	No	No	tracheostomy	no	no	yes	no	NA	NA	NA	NA	NA	NA	NA	NA	NA	NA	NA	NA	NA	NA	NA	NA	NA	NA	NA	NA	NA	NA	NA	NA	NA
76	534	NA	NA	NA	NA	NA	NA	NA	NA	NA	NA	45.91	40	14	mobilisation	active	out-of-bed	No	No	tracheostomy	no	no	yes	no	NA	NA	NA	NA	NA	NA	NA	NA	NA	NA	NA	NA	NA	NA	NA	NA	NA	NA	NA	NA	NA	NA	NA	NA	NA
76	535	NA	NA	NA	NA	NA	NA	NA	NA	NA	NA	46.74	28	5	cycling	active	in-bed	No	No	tracheostomy	no	no	yes	no	NA	NA	NA	NA	NA	NA	NA	NA	NA	NA	NA	NA	NA	NA	NA	NA	NA	NA	NA	NA	NA	NA	NA	NA	NA
76	536	NA	NA	NA	NA	NA	NA	NA	NA	NA	NA	49.96	21	10	cycling	passive	in-bed	No	No	tracheostomy	no	yes	yes	no	NA	NA	NA	NA	NA	NA	NA	NA	NA	NA	NA	NA	NA	NA	NA	NA	NA	NA	NA	NA	NA	NA	NA	NA	NA
76	537	NA	NA	NA	NA	NA	NA	NA	NA	NA	NA	50.94	13	9	exercise	passive	in-bed	No	No	tracheostomy	no	yes	yes	no	NA	NA	NA	NA	NA	NA	NA	NA	NA	NA	NA	NA	NA	NA	NA	NA	NA	NA	NA	NA	NA	NA	NA	NA	NA
76	538	NA	NA	NA	NA	NA	NA	NA	NA	NA	NA	50.66	37	9	mobilisation	NA	out-of-bed	No	No	tracheostomy	no	yes	yes	no	NA	NA	NA	NA	NA	NA	NA	NA	NA	NA	NA	NA	NA	NA	NA	NA	NA	NA	NA	NA	NA	NA	NA	NA	NA
76	539	NA	NA	NA	NA	NA	NA	NA	NA	NA	NA	51.98	19	9	cycling	active	in-bed	No	No	tracheostomy	no	yes	yes	no	NA	NA	NA	NA	NA	NA	NA	NA	NA	NA	NA	NA	NA	NA	NA	NA	NA	NA	NA	NA	NA	NA	NA	NA	NA
76	540	NA	NA	NA	NA	NA	NA	NA	NA	NA	NA	51.69	30	9	respiratory management	passive	in-bed	No	No	tracheostomy	no	yes	yes	no	NA	NA	NA	NA	NA	NA	NA	NA	NA	NA	NA	NA	NA	NA	NA	NA	NA	NA	NA	NA	NA	NA	NA	NA	NA
76	541	NA	NA	NA	NA	NA	NA	NA	NA	NA	NA	51.83	30	9	respiratory management	passive	in-bed	No	No	tracheostomy	no	yes	yes	no	NA	NA	NA	NA	NA	NA	NA	NA	NA	NA	NA	NA	NA	NA	NA	NA	NA	NA	NA	NA	NA	NA	NA	NA	NA
76	542	NA	NA	NA	NA	NA	NA	NA	NA	NA	NA	52.87	32	8	cycling	active	in-bed	No	No	tracheostomy	no	no	yes	no	NA	NA	NA	NA	NA	NA	NA	NA	NA	NA	NA	NA	NA	NA	NA	NA	NA	NA	NA	NA	NA	NA	NA	NA	NA
76	543	NA	NA	NA	NA	NA	NA	NA	NA	NA	NA	53.82	30	11	respiratory management	passive	in-bed	No	No	tracheostomy	no	yes	yes	no	NA	NA	NA	NA	NA	NA	NA	NA	NA	NA	NA	NA	NA	NA	NA	NA	NA	NA	NA	NA	NA	NA	NA	NA	NA
76	544	NA	NA	NA	NA	NA	NA	NA	NA	NA	NA	53.71	40	11	mobilisation	NA	out-of-bed	No	No	tracheostomy	no	yes	yes	no	NA	NA	NA	NA	NA	NA	NA	NA	NA	NA	NA	NA	NA	NA	NA	NA	NA	NA	NA	NA	NA	NA	NA	NA	NA
76	545	NA	NA	NA	NA	NA	NA	NA	NA	NA	NA	54.69	19	9	mobilisation	NA	edge-of-bed	No	No	tracheostomy	no	no	yes	no	NA	NA	NA	NA	NA	NA	NA	NA	NA	NA	NA	NA	NA	NA	NA	NA	NA	NA	NA	NA	NA	NA	NA	NA	NA
77	546	72.6	male	22.6	28	8	1.81	7.24	2	intervention	1.98	1.98	32	8	cycling	passive	in-bed	No	No	tube	no	yes	yes	yes	NA	NA	NA	NA	10.6	8.6	9.5	9.57	75	71.5	74	17.93	64	64	66	4.54	91	90	92	2.18	-1	2.5	2	2	1
77	548	NA	NA	NA	NA	NA	NA	NA	NA	NA	NA	3.96	17	5	exercise	passive	in-bed	No	No	tube	no	no	yes	yes	NA	NA	NA	NA	12.8	14.25	11.3	12.43	70.5	73	71	40.94	90	95	85	11.94	93	95	93	1.07	0.5	-2	-5	-10	0
78	550	57.5	male	24.2	16	7	1.6	7.61	4	control	1.87	1.87	10	7	exercise and respiratory management	active	in-bed	No	No	tube	no	yes	yes	yes	NA	NA	NA	NA	6.95	6.55	7.75	45.5	59	56.5	58	13.84	114	112	115	1.74	93	93	93	6.35	-1	1.5	1	3	0
78	551	NA	NA	NA	NA	NA	NA	NA	NA	NA	NA	2.77	12	8	exercise	active	in-bed	Yes	No	tube	no	yes	yes	yes	NA	NA	NA	NA	7.4	7.35	7.2	77.95	72	64.5	72	22.09	100	97	100	6.95	95	95	95	3.18	0	7.5	0	3	0
78	552	NA	NA	NA	NA	NA	NA	NA	NA	NA	NA	5.79	38	5	complex exercise and mobilisation	active	edge-of-bed	No	No	tube	no	no	yes	yes	360.3	256.45	212.45	27.6	9.95	8.4	6.5	25.89	71	70.5	67	74.18	90	86	82	2.44	91	92.5	96	1.04	-4	-3.5	-8	-4	5
78	553	NA	NA	NA	NA	NA	NA	NA	NA	NA	NA	6.78	46	5	mobilisation	NA	out-of-bed	No	No	tube	no	no	yes	yes	302.8	294.35	214.5	24.57	9.2	8.1	8.1	43.17	67	67.5	61	21.38	86	84.5	83.5	4.79	92	93	93	2.14	-6	-6.5	-2.5	-1	1
79	554	73.5	female	35.2	20	8	1.93	10	5	intervention	2.1	2.1	19	8	exercise	passive	in-bed	No	No	tube	yes	yes	yes	yes	233.45	225.6	200.2	82.78	7.3	6.6	7.4	13.31	57.5	48.5	58	38.01	104.5	106	94	6.36	98	97	98	8.18	0.5	9.5	-10.5	-12	0
79	555	NA	NA	NA	NA	NA	NA	NA	NA	NA	NA	3.09	42	8	exercise	passive	in-bed	No	No	tube	no	yes	yes	yes	228.5	252.7	NA	NA	7.3	7.8	6.7	53.57	71	60.5	58	52.06	108	108	102	8.74	98	98	97	3.08	-13	-2.5	-6	-6	-1
79	556	NA	NA	NA	NA	NA	NA	NA	NA	NA	NA	4.13	32	7	exercise	active	in-bed	No	No	tube	no	yes	yes	yes	NA	NA	NA	NA	8.9	8.5	9.05	43.45	75	74	78	26.93	104	104	104	20.53	94	93	97	7.22	3	4	0	0	3
79	557	NA	NA	NA	NA	NA	NA	NA	NA	NA	NA	7.13	24	4	cycling	active	in-bed	No	No	tube	no	yes	yes	yes	271.8	243.5	281.6	25.75	9.8	10.4	9.4	14.63	58	60	61	16.18	95	97	96	3.11	97	97.5	97	2.06	3	1	1	-1	0
79	558	NA	NA	NA	NA	NA	NA	NA	NA	NA	NA	9.15	24	5	mobilisation	NA	edge-of-bed	No	No	none	no	yes	yes	yes	NA	NA	NA	NA	NA	NA	12	36.16	64	62.5	56	22.62	119	144	114	2.63	95	95	96	4.18	-8	-6.5	-5	-30	1
80	559	74.9	female	33.9	18	6	1.82	4.66	3	control	1.94	1.94	13	6	exercise	passive	in-bed	No	No	tube	yes	no	yes	yes	NA	NA	269.1	14.41	NA	NA	6.4	21.43	NA	NA	61	17.58	NA	NA	66	10.77	NA	NA	91	1.1	NA	NA	NA	NA	NA
80	560	NA	NA	NA	NA	NA	NA	NA	NA	NA	NA	2.73	11	5	exercise	passive	in-bed	No	No	tube	yes	no	yes	yes	286.8	294.15	269.2	10.52	7	6.9	7.35	17.67	87	81	79.5	15.21	64	64	63	3.16	95	94	95	1.05	-7.5	-1.5	-1	-1	0
80	561	NA	NA	NA	NA	NA	NA	NA	NA	NA	NA	3.94	13	5	respiratory management	passive	in-bed	No	No	none	no	no	yes	yes	NA	NA	NA	NA	NA	NA	NA	NA	85	87.5	85.5	9.34	64	65	64	3.12	95	95	95	2.1	0.5	-2	0	-1	0
82	564	82.9	male	26.5	41	10	4.4	8.96	4	intervention	4.58	4.58	27	10	cycling	passive	in-bed	No	No	tube	no	yes	yes	yes	237.85	245.9	228.05	57.92	13.85	14.2	13.4	19.36	63	64.5	66.5	23.1	78	78	80	12.52	93	94	93	5.43	3.5	2	2	2	0
82	565	NA	NA	NA	NA	NA	NA	NA	NA	NA	NA	5.59	22	10	cycling	mixed	in-bed	No	No	tube	no	yes	yes	yes	278.4	263.35	253.65	17.09	15.5	12.05	13.5	26.65	81	73	77.5	15.5	65	63	62	25.72	94	93.5	93	3.23	-3.5	4.5	-3	-1	-1
82	566	NA	NA	NA	NA	NA	NA	NA	NA	NA	NA	6.43	20	5	mobilisation	NA	edge-of-bed	No	No	tube	no	no	yes	yes	295.3	289	296.6	22.68	16	15.2	15.5	20.01	71.5	73.5	70	18.59	76	76	75	28.33	94	93.5	94	5.29	-1.5	-3.5	-1	-1	0
82	567	NA	NA	NA	NA	NA	NA	NA	NA	NA	NA	8.56	9	7	respiratory management	passive	in-bed	No	No	none	no	yes	yes	yes	NA	NA	NA	NA	NA	18.1	NA	NA	82	81.5	97	49.82	118	122	71	75.32	89	89	95	10.6	15	15.5	-47	-51	6
83	569	41.2	male	29.4	11	6	2.68	7.05	1	control	5.86	5.86	20	6	exercise	active	in-bed	No	No	tube	yes	no	yes	yes	404.3	411	446.8	37.48	14.15	14.3	14.2	17.46	68	63	62	23	76	76	76	1.31	97	97	98	3.07	-6	-1	0	0	1
84	112	60.9	male	27.2	25	15	6.93	13.38	4	intervention	7.05	7.05	18	15	exercise	passive	in-bed	No	No	tube	yes	yes	yes	yes	361.2	350.15	356.95	16.24	12.7	12.1	12.3	28.09	53	50.5	59	37.29	90	90	89	1.12	97	97	97	1.03	6	8.5	-1	-1	0
84	113	NA	NA	NA	NA	NA	NA	NA	NA	NA	NA	8.04	26	16	exercise	passive	in-bed	No	No	tube	no	yes	yes	no	326.5	318.7	303.7	14.91	12.3	11.4	12.05	22.36	77	79	78	47.86	104	104	111	31.03	97	96.5	96	4.14	1	-1	7	7	-1
84	114	NA	NA	NA	NA	NA	NA	NA	NA	NA	NA	9.02	16	14	exercise	passive	in-bed	No	No	tube	no	yes	yes	yes	309	308.6	287.7	32.52	12.3	12.1	11.3	19.21	75.5	83	68	26.01	89	90	89	1.12	94	93	95	5.26	-7.5	-15	0	-1	1
84	115	NA	NA	NA	NA	NA	NA	NA	NA	NA	NA	10.89	18	12	exercise	passive	in-bed	No	No	tube	no	yes	yes	yes	NA	NA	NA	NA	12	12.4	11.8	33.31	78	87	76	13.22	87	88	85	4.68	95.5	95.5	96	4.16	-2	-11	-2	-3	0.5
85	570	80.1	male	28.9	22	8	2.36	3.97	2	control	2.52	2.52	22	8	complex exercise and mobilisation	passive	edge-of-bed	No	No	tube	no	no	yes	yes	NA	NA	298	0	7.15	8.7	7.5	41.26	73	78.5	66	24.6	72	72	75	10.67	94	95	93	6.44	-7	-12.5	3	3	-1
85	571	NA	NA	NA	NA	NA	NA	NA	NA	NA	NA	3.6	90	6	mobilisation	active	out-of-bed	No	No	none	no	no	yes	yes	NA	NA	NA	NA	8.1	NA	NA	NA	73	65	92	20.97	109	102.5	100	10.06	93	95	94	14.99	19	27	-9	-2.5	1
86	572	83	male	27.8	26	9	2.48	4.61	2	intervention	2.71	2.71	10	9	exercise	passive	in-bed	No	No	tube	no	yes	yes	no	307.05	292.75	308.1	29.35	7.5	7.1	7.7	44.69	71.5	70.5	70	10.16	73	73	75	2.68	93.5	93	94	1.07	-1.5	-0.5	2	2	0.5
86	574	NA	NA	NA	NA	NA	NA	NA	NA	NA	NA	4.46	11	7	respiratory management	passive	in-bed	No	No	none	no	yes	yes	yes	NA	NA	NA	NA	NA	NA	NA	NA	72	71	68	34.88	92	92	92	4.36	98	98	94	12.87	-4	-3	0	0	-4
87	575	56.2	female	25.7	29	13	2.63	66.13	36	control	2.78	2.78	20	13	exercise	passive	in-bed	No	No	tube	no	yes	yes	yes	201.7	204.9	247.15	67.13	5.2	5.35	6.8	80.65	67	71	74.5	28.28	85	83	87.5	14.86	93	95	95	6.29	7.5	3.5	2.5	4.5	2
87	576	NA	NA	NA	NA	NA	NA	NA	NA	NA	NA	5.6	20	16	exercise	active	in-bed	No	No	tube	no	yes	yes	no	232.9	220.9	220.4	10.46	8.5	8.5	8.7	23.67	89	90	82	12	128	128.5	128	3.12	94	93	95	1.06	-7	-8	0	-0.5	1
87	577	NA	NA	NA	NA	NA	NA	NA	NA	NA	NA	6.78	24	12	exercise	passive	in-bed	No	No	tube	no	no	yes	no	233.7	223.5	230.85	93.38	7.9	7.35	8.1	47.44	84	78	87	22.24	122	118	120	5.79	96	95	96	2.09	3	9	-2	2	0
87	578	NA	NA	NA	NA	NA	NA	NA	NA	NA	NA	8.74	17	13	exercise	passive	in-bed	No	No	tube	no	no	yes	yes	236.4	233.5	228	26.22	7.6	8.65	7.1	32.28	81	83	77	22.55	110	114	108.5	8.3	98	97	97	2.06	-4	-6	-1.5	-5.5	-1
87	579	NA	NA	NA	NA	NA	NA	NA	NA	NA	NA	9.62	20	12	mobilisation	NA	edge-of-bed	No	No	tube	no	no	yes	yes	279.75	240.3	225	39.94	11.2	10.05	10.1	24.54	90	82.5	82	15.75	84.5	83	84.5	9.51	95	95	96	1.04	-8	-0.5	0	1.5	1
87	580	NA	NA	NA	NA	NA	NA	NA	NA	NA	NA	10.6	20	13	mobilisation	NA	edge-of-bed	No	No	tube	no	no	yes	yes	NA	NA	NA	NA	12.9	10.6	11.55	18.06	85	89	89	32.36	101	90.5	94.5	16.9	93	93	96.5	3.12	4	0	-6.5	4	3.5
87	581	NA	NA	NA	NA	NA	NA	NA	NA	NA	NA	12.55	25	11	mobilisation	NA	edge-of-bed	No	No	tube	no	no	yes	yes	260.9	266.65	273.7	19.94	11.2	9.8	10.55	21.6	65	61.5	67	16.43	108	106.5	110	8.14	96	95.5	95	1.05	2	5.5	2	3.5	-1
87	582	NA	NA	NA	NA	NA	NA	NA	NA	NA	NA	13.73	45	10	mobilisation	NA	edge-of-bed	No	No	tube	no	no	yes	yes	246.8	206.8	226.5	22.21	9.3	7.1	6.9	20.61	60	59	62	17.78	85	80	78	11.46	96	96	97	18.89	2	3	-7	-2	1
87	583	NA	NA	NA	NA	NA	NA	NA	NA	NA	NA	14.56	15	10	mobilisation	NA	edge-of-bed	Yes	No	tube	no	no	yes	yes	234.6	221.4	244.3	20.63	10.8	9.35	9.9	14.17	67	60	70	17.18	122	116.5	118	4.21	96.5	96	97	1.03	3	10	-4	1.5	0.5
87	584	NA	NA	NA	NA	NA	NA	NA	NA	NA	NA	19.59	15	12	complex exercise and mobilisation	passive	in-bed	No	No	tracheostomy	no	no	no	yes	236.3	224.2	227.1	84.96	9.6	9.85	10.2	9.93	81	87	82.5	13.35	123	126	124	5.65	98	97	99	3.04	1.5	-4.5	1	-2	1
87	585	NA	NA	NA	NA	NA	NA	NA	NA	NA	NA	20.78	15	8	exercise and respiratory management	passive	in-bed	No	No	tracheostomy	no	no	yes	yes	NA	NA	NA	NA	10	10.85	9.9	17.37	87	86.5	84	122.81	118	119.5	115	6.98	99	98	99	1.01	-3	-2.5	-3	-4.5	0
87	586	NA	NA	NA	NA	NA	NA	NA	NA	NA	NA	21.56	35	11	mobilisation	NA	edge-of-bed	No	No	tracheostomy	no	no	yes	no	264.4	244.05	245.7	61.69	12.5	11.1	10.95	25.79	83	74	78	44.62	128.5	128	128	6.22	96	95	95	3.14	-5	4	-0.5	0	-1
87	587	NA	NA	NA	NA	NA	NA	NA	NA	NA	NA	22.57	35	11	complex exercise and mobilisation	passive	edge-of-bed	No	No	tracheostomy	no	no	yes	no	246.2	250.8	297.7	104.21	9.1	9.4	10.8	77.85	74	69.5	81	32.22	130.5	127.5	133	3.01	97	96	97	5.13	7	11.5	2.5	5.5	0
87	588	NA	NA	NA	NA	NA	NA	NA	NA	NA	NA	23.56	25	13	mobilisation	active	edge-of-bed	No	No	tracheostomy	no	no	yes	no	282.9	258.7	248.2	120.96	10.8	9.5	9.5	61.66	65	63	68	46.92	116	116	112	8.9	95	96	97	5.14	3	5	-4	-4	2
87	589	NA	NA	NA	NA	NA	NA	NA	NA	NA	NA	25.6	14	5	exercise	active	in-bed	No	No	tracheostomy	no	no	yes	no	NA	NA	NA	NA	8.8	9	9.5	34.26	81.5	79	80	25.19	107.5	110	110	8.22	97.5	98	98	2.04	-1.5	1	2.5	0	0.5
87	590	NA	NA	NA	NA	NA	NA	NA	NA	NA	NA	26.56	30	7	mobilisation	active	edge-of-bed	No	No	tracheostomy	no	no	yes	no	255.6	230.7	240.3	23.9	8.3	6.7	7.9	25.99	77	59.5	65	18.18	112	104.5	113.5	7.04	98	98	98	2.05	-12	5.5	1.5	9	0
87	591	NA	NA	NA	NA	NA	NA	NA	NA	NA	NA	29.58	80	6	complex exercise and mobilisation	passive	out-of-bed	No	No	tracheostomy	no	no	yes	no	224.6	154.15	207.8	21.46	8.3	6.65	7.45	42.14	78.5	75	80.5	9.95	108	101	99	7.04	95	97	98	3.07	2	5.5	-9	-2	3
87	592	NA	NA	NA	NA	NA	NA	NA	NA	NA	NA	30.56	40	3	mobilisation	active	out-of-bed	No	No	tracheostomy	no	no	yes	yes	275.6	270.2	243.25	72.47	8.25	8.1	7.65	28.05	90.5	77.5	86	19.62	110	114	99.5	7.04	97	97	99	1.01	-4.5	8.5	-10.5	-14.5	2
87	593	NA	NA	NA	NA	NA	NA	NA	NA	NA	NA	31.56	15	11	mobilisation	NA	edge-of-bed	No	No	tracheostomy	no	no	yes	yes	NA	NA	NA	NA	11.75	7.85	9.3	68.72	103	75.5	92	28.14	115	110	104	6.72	76	96	99	3.03	-11	16.5	-11	-6	23
87	594	NA	NA	NA	NA	NA	NA	NA	NA	NA	NA	33.6	15	10	mobilisation	NA	out-of-bed	No	No	tracheostomy	yes	yes	yes	yes	NA	NA	NA	NA	8.6	6.35	8.2	40.67	82	81	82.5	52.93	101	95	99	5.02	96	99	96.5	18.99	0.5	1.5	-2	4	0.5
87	595	NA	NA	NA	NA	NA	NA	NA	NA	NA	NA	33.56	30	10	mobilisation	NA	out-of-bed	No	No	tracheostomy	yes	yes	yes	yes	NA	NA	NA	NA	8.4	7.75	NA	NA	88	81	91	32.54	94	99	92	15.12	97	97	99	2.03	3	10	-2	-7	2
87	596	NA	NA	NA	NA	NA	NA	NA	NA	NA	NA	35.58	15	19	exercise	passive	in-bed	No	No	tracheostomy	no	yes	yes	yes	236.95	232.15	218.2	14.99	8.85	8.3	8	57.3	67	61	63	179.23	114	115	110.5	6.31	97	97	97	2.06	-4	2	-3.5	-4.5	0
87	597	NA	NA	NA	NA	NA	NA	NA	NA	NA	NA	38.64	12	13	exercise	passive	in-bed	No	No	tracheostomy	no	no	yes	yes	196.6	191.05	194.1	18.71	5.6	5.3	5.5	21.79	97	97.5	99	9.09	70	70	69.5	10.01	99	99	99	0	2	1.5	-0.5	-0.5	0
87	598	NA	NA	NA	NA	NA	NA	NA	NA	NA	NA	40.76	20	18	exercise	passive	in-bed	No	No	tracheostomy	no	yes	yes	yes	NA	NA	NA	NA	9.55	8.9	9.5	44.01	72	69	69	38.21	127	129	127	6.27	93	94	94	6.39	-3	0	0	-2	1
87	599	NA	NA	NA	NA	NA	NA	NA	NA	NA	NA	41.56	30	19	exercise	passive	in-bed	No	No	tracheostomy	no	yes	yes	no	198.9	183.4	202.1	24.61	7.6	7.4	8.8	27.84	68	65	71	163.18	115	113	118	46.84	100	100	100	3.02	3	6	3	5	0
87	600	NA	NA	NA	NA	NA	NA	NA	NA	NA	NA	43.6	25	18	exercise	passive	in-bed	No	No	tracheostomy	no	no	yes	no	154.4	156.5	154.6	99.52	4.85	4.8	4.8	12.55	72	72.5	70	29.13	88	87.5	86	6.97	100	100	100	0	-2	-2.5	-2	-1.5	0
87	601	NA	NA	NA	NA	NA	NA	NA	NA	NA	NA	46.54	23	14	exercise	active	in-bed	No	No	tracheostomy	no	no	yes	no	184.1	188.9	186.2	20.47	9.15	9.05	8.25	35.29	84	83	80	16.06	112	112	108	6.49	96	96	98	2.03	-4	-3	-4	-4	2
87	602	NA	NA	NA	NA	NA	NA	NA	NA	NA	NA	48.6	35	12	mobilisation	NA	edge-of-bed	No	No	tracheostomy	no	yes	yes	no	168	162.85	196.3	52.75	9.5	8.65	8.95	69.38	69	63	88	33.94	100	98	100	6.02	97	96	98.5	7.17	19	25	0	2	1.5
87	603	NA	NA	NA	NA	NA	NA	NA	NA	NA	NA	49.79	15	17	exercise	passive	in-bed	Yes	No	tracheostomy	yes	yes	yes	yes	NA	NA	NA	NA	7.3	6.95	6.85	43.32	62.5	60	63.5	21.56	82	82.5	81	2.47	100	100	100	0	1	3.5	-1	-1.5	0
87	604	NA	NA	NA	NA	NA	NA	NA	NA	NA	NA	55.76	29	16	exercise	passive	in-bed	No	No	tracheostomy	no	yes	yes	yes	175.2	165.85	178.1	18.72	7.8	7.3	8	27.43	75	64	70	30.61	99	98	96	6.23	98	98	98	2.04	-5	6	-3	-2	0
87	605	NA	NA	NA	NA	NA	NA	NA	NA	NA	NA	56.58	24	17	exercise	passive	in-bed	No	No	tracheostomy	no	yes	yes	yes	189.6	181.4	174.65	37.73	9.2	8.5	8.5	43.31	77	73	72	27.12	100	99	96	9.32	99	99	98	2.04	-5	-1	-4	-3	-1
87	606	NA	NA	NA	NA	NA	NA	NA	NA	NA	NA	57.58	20	18	complex exercise and mobilisation	passive	edge-of-bed	No	No	tracheostomy	no	yes	yes	no	185.2	303.3	180.7	25.31	10.95	9.2	8.6	43.72	62	61	60	39.18	110.5	105.5	104	7.67	98	96	98	17.47	-2	-1	-6.5	-1.5	0
87	607	NA	NA	NA	NA	NA	NA	NA	NA	NA	NA	58.58	42	18	mobilisation	active	edge-of-bed	No	No	tracheostomy	no	yes	yes	yes	169.6	165	191.5	37.06	10.4	8.9	9.3	64.64	69	57.5	64	50.05	109	106	104	14.42	96	98	97	18.72	-5	6.5	-5	-2	1
87	608	NA	NA	NA	NA	NA	NA	NA	NA	NA	NA	62.83	18	18	exercise	passive	in-bed	No	No	tracheostomy	no	yes	no	no	147.15	138.8	139.75	33.29	6.95	6.7	7	23.08	49	46	49	12.28	102.5	98.5	102	0.98	97	98	96	1.04	0	3	-0.5	3.5	-1
87	609	NA	NA	NA	NA	NA	NA	NA	NA	NA	NA	63.62	15	19	exercise	passive	in-bed	No	No	tracheostomy	no	yes	yes	no	169.4	164.85	171.3	11.06	7.3	7.2	7.7	10.51	55	53	53.5	24.19	100	98	99	4.05	97	97	97	1.03	-1.5	0.5	-1	1	0
87	610	NA	NA	NA	NA	NA	NA	NA	NA	NA	NA	64.57	40	19	exercise	passive	in-bed	No	No	tracheostomy	no	yes	yes	no	NA	NA	NA	NA	6.6	7.4	7.1	48.48	NA	NA	NA	NA	NA	NA	NA	NA	NA	NA	NA	NA	NA	NA	NA	NA	NA
88	611	21.7	male	22.2	17	8	1.97	3.11	1	control	2.19	2.19	9	8	exercise and respiratory management	passive	in-bed	No	No	tube	no	no	yes	yes	368.2	370.35	370.2	21.75	10.2	10.4	10.7	88.6	69	67.5	81	17.47	92	92	91	14.47	97	96	97	2.06	12	13.5	-1	-1	0
89	612	75.3	female	27.1	20	10	2.94	7.16	4	intervention	3.07	3.07	32	10	cycling	passive	in-bed	No	No	tube	no	yes	yes	yes	218.1	231.35	219.3	40.56	8.5	8.4	7.8	21.67	57	59	57	13.96	78	78	77	5.22	96	95.5	96	2.08	0	-2	-1	-1	0
89	613	NA	NA	NA	NA	NA	NA	NA	NA	NA	NA	5.06	29	8	cycling	passive	in-bed	No	No	tube	no	yes	yes	yes	226.3	259.5	239.6	11.49	8.6	8.65	9.5	30.55	66	71.5	73.5	19.11	74	76.5	77	5.22	96	96	96	4.17	7.5	2	3	0.5	0
89	614	NA	NA	NA	NA	NA	NA	NA	NA	NA	NA	6.11	26	8	cycling	passive	in-bed	No	No	tube	no	yes	yes	yes	232.6	236.4	235.2	31.58	8.4	12	9.45	48.69	68	74	69.5	24.46	77.5	79	76.5	7.91	93.5	93	94	5.27	1.5	-4.5	-1	-2.5	0.5
89	615	NA	NA	NA	NA	NA	NA	NA	NA	NA	NA	7.12	26	7	mobilisation	NA	edge-of-bed	No	No	none	no	no	yes	no	NA	NA	NA	NA	NA	NA	NA	NA	77.5	76	78	11.42	76	75	76	6.61	97	98	99	0	0.5	2	0	1	2
91	618	74.9	male	31	12	8	4.46	9.6	2	intervention	4.63	4.63	35	8	cycling	passive	in-bed	No	No	tube	no	yes	yes	yes	283.5	266.95	276.8	17.45	10.15	9.6	11.75	16.93	68	58.5	69	18.69	104	101	104	3.82	95	96	95	1.06	1	10.5	0	3	0
91	619	NA	NA	NA	NA	NA	NA	NA	NA	NA	NA	5.53	27	7	cycling	passive	in-bed	No	No	tube	no	no	yes	yes	339.8	355.25	354.4	38.13	10.9	10.9	10.4	58.33	62	68	70	43.84	96	99	97	5.14	98	98	99	1.01	8	2	1	-2	1
92	621	44.7	male	38	30	12	0.76	2.89	3	intervention	0.92	0.92	20	12	cycling	passive	in-bed	No	No	tube	no	yes	yes	yes	343	336.95	340.15	41.13	10.9	10.8	11.15	51.56	55	53	51	58.52	77	76.5	81	42.07	94	94	95	3.17	-4	-2	4	4.5	1
92	622	NA	NA	NA	NA	NA	NA	NA	NA	NA	NA	2.08	11	13	respiratory management	passive	in-bed	No	No	tube	no	yes	yes	yes	NA	NA	NA	NA	NA	NA	NA	NA	81.5	87	82	19.48	95.5	97	97.5	5.12	91.5	93	91	3.29	0.5	-5	2	0.5	-0.5
92	623	NA	NA	NA	NA	NA	NA	NA	NA	NA	NA	1.89	26	13	cycling	passive	in-bed	No	No	none	no	yes	yes	yes	483.2	466.8	519.75	20.03	10.3	9.45	13.75	45.96	76	64.5	88.5	9.11	94	91	98	7.11	93.5	94	94	2.14	12.5	24	4	7	0.5
93	624	57.4	female	31.2	31	12	0.48	6.64	4	control	0.68	0.68	11	12	exercise	passive	in-bed	No	No	tube	no	yes	yes	yes	268.55	268.15	274.1	18.09	9.75	9.5	9.6	10.32	53	52	55.5	12.64	122	120	121	2.48	97	97	97	1.03	2.5	3.5	-1	1	0
93	625	NA	NA	NA	NA	NA	NA	NA	NA	NA	NA	1.64	17	13	exercise	passive	in-bed	No	No	tube	yes	yes	yes	yes	366.8	367.9	360.1	7.4	8.1	8.1	8.05	11.28	60	61	59	6.8	113	114	113	1.77	97	96	96	1.04	-1	-2	0	-1	-1
93	626	NA	NA	NA	NA	NA	NA	NA	NA	NA	NA	4.6	12	11	exercise	active	in-bed	No	No	tube	no	no	yes	yes	396.3	412.1	349.3	122.09	12	14	10.7	33.78	87	90	87	22.9	83	90.5	78	18.34	98	98	98	3.06	0	-3	-5	-12.5	0
93	627	NA	NA	NA	NA	NA	NA	NA	NA	NA	NA	5.61	26	7	complex exercise and mobilisation	passive	edge-of-bed	No	No	tube	no	no	yes	yes	287.25	284.65	265	9.84	10.85	10.35	9.7	21.44	86	79	81	121.71	63	62	59	6.76	99	99	99	2.03	-5	2	-4	-3	0
94	628	69.5	male	24.3	23	10	1.97	3.71	2	intervention	1.99	1.99	32	10	cycling	passive	in-bed	No	No	tube	no	yes	yes	yes	272.05	278.9	324.5	32.74	8.3	7.4	9.65	52.74	66	60	77	28.52	115.5	116.5	121	11.63	95	95	98	2.04	11	17	5.5	4.5	3
94	629	NA	NA	NA	NA	NA	NA	NA	NA	NA	NA	2.8	35	11	cycling	passive	in-bed	No	No	tube	no	yes	yes	yes	279.2	296.9	261.7	31.23	6.7	5.8	6.6	60.65	59	59.5	54	53.2	84	84.5	89	40.03	97	95.5	97.5	3.08	-5	-5.5	5	4.5	0.5
95	630	59.9	female	39.2	20	5	2.55	8.78	8	intervention	2.71	2.71	20	5	cycling	passive	in-bed	No	No	tube	no	no	yes	yes	324.25	312.4	297.3	15.13	7.8	7.95	7.05	30.13	59	57.5	56	29.9	95.5	92	91	12	94	94	94	1.07	-3	-1.5	-4.5	-1	0
95	631	NA	NA	NA	NA	NA	NA	NA	NA	NA	NA	3.7	15	5	cycling	passive	in-bed	No	No	tube	no	no	yes	yes	363.3	342.6	378.7	14.32	9	7.7	8.9	26.46	67	68	66	12.2	101	100	101	10.81	93	94	94	2.13	-1	-2	0	1	1
95	632	NA	NA	NA	NA	NA	NA	NA	NA	NA	NA	3.75	20	5	mobilisation	NA	edge-of-bed	No	No	tube	no	no	yes	yes	NA	NA	NA	NA	10	8.45	8.3	42.89	78	68	68	11.8	105	100	100.5	20.82	93	89.5	94	1.07	-10	0	-4.5	0.5	1
95	633	NA	NA	NA	NA	NA	NA	NA	NA	NA	NA	4.71	20	5	cycling	active	in-bed	No	No	tube	no	yes	yes	yes	383.1	370.1	395.9	23.33	8.05	7.8	7.7	60.85	68	65	65	12.57	99.5	97	100.5	7.94	94	93	92	2.17	-3	0	1	3.5	-2
95	634	NA	NA	NA	NA	NA	NA	NA	NA	NA	NA	4.61	31	5	complex exercise and mobilisation	passive	edge-of-bed	No	No	tube	no	yes	yes	yes	NA	NA	NA	NA	8.35	8.3	8.05	51.17	74	68	71	17.11	102	99	103	11.62	92	90	90	8.83	-3	3	1	4	-2
95	635	NA	NA	NA	NA	NA	NA	NA	NA	NA	NA	5.78	17	5	exercise	passive	in-bed	No	No	tube	no	no	yes	yes	NA	NA	NA	NA	7.05	6.9	7.5	0	65	60	62	23.91	94.5	97	93.5	12.72	91	96	91	1.1	-3	2	-1	-3.5	0
95	636	NA	NA	NA	NA	NA	NA	NA	NA	NA	NA	7.56	17	5	mobilisation	NA	edge-of-bed	No	No	tube	no	no	yes	yes	NA	NA	NA	NA	NA	NA	8.3	42.9	67	64.5	67.5	50.31	108	98.5	108	20.13	94	94	93	11.78	0.5	3	0	9.5	-1
95	637	NA	NA	NA	NA	NA	NA	NA	NA	NA	NA	8.58	19	2	mobilisation	NA	out-of-bed	No	No	none	no	no	no	no	NA	NA	NA	NA	NA	NA	NA	NA	78	73	76	21.05	112	111.5	100	10.76	96	96.5	97	5.18	-2	3	-12	-11.5	1
96	638	68.9	male	28	30	11	1.82	14.26	10	intervention	1.97	1.97	20	11	cycling	passive	in-bed	No	No	tube	yes	yes	yes	yes	351.85	343.2	382.5	13.31	14.7	14.9	14.5	27.02	67	65	66	30.8	116	115	112	14.92	94	94	95	2.11	-1	1	-4	-3	1
96	639	NA	NA	NA	NA	NA	NA	NA	NA	NA	NA	3.09	25	12	cycling	passive	in-bed	No	No	tube	yes	yes	yes	yes	294.4	298.5	277	7.97	17.8	17.1	17.5	13.08	59	57	61	23.31	109	111	107.5	17.47	92	91	94	9.41	2	4	-1.5	-3.5	2
96	640	NA	NA	NA	NA	NA	NA	NA	NA	NA	NA	3.9	27	13	cycling	passive	in-bed	No	No	tube	no	yes	yes	yes	NA	NA	NA	NA	16.9	17.75	16.7	13.27	73.5	75	75	30.44	111	119.5	112	12.49	98	98	98	5.12	1.5	0	1	-7.5	0
96	641	NA	NA	NA	NA	NA	NA	NA	NA	NA	NA	4.9	24	13	cycling	passive	in-bed	No	No	tube	no	yes	yes	yes	397.1	386.05	428.5	47.72	14.3	13.7	14.5	14.25	78.5	75	80	11.18	98	99	99	13.08	94	95	98	1.02	1.5	5	1	0	4
96	642	NA	NA	NA	NA	NA	NA	NA	NA	NA	NA	5.99	23	12	cycling	passive	in-bed	No	No	tube	yes	yes	yes	yes	377	395.5	411.8	19.54	16.6	17.05	16.45	13.43	79	86	75	6.66	103	106	105	18.16	95	91	94	1.06	-4	-11	2	-1	-1
96	643	NA	NA	NA	NA	NA	NA	NA	NA	NA	NA	6.88	8	13	exercise	passive	in-bed	No	No	tube	yes	yes	yes	yes	NA	NA	NA	NA	14.45	13.4	14	11.61	64.5	61.5	70	29.55	86.5	89.5	82	14.58	98	98.5	97	10.35	5.5	8.5	-4.5	-7.5	-1
96	645	NA	NA	NA	NA	NA	NA	NA	NA	NA	NA	10.08	12	10	exercise	passive	in-bed	No	No	tube	no	yes	yes	yes	NA	NA	NA	NA	19.35	19.25	17.45	22.33	89	92	84	11.97	124	123	119	24.45	95	95	97	4.11	-5	-8	-5	-4	2
96	646	NA	NA	NA	NA	NA	NA	NA	NA	NA	NA	11.09	3	7	respiratory management	passive	in-bed	No	No	tube	yes	no	yes	yes	NA	NA	NA	NA	15.8	16.8	17.35	18.97	70.5	71	70.5	14.17	110	111.5	115	15.69	99	98.5	99	1.01	0	-0.5	5	3.5	0
96	647	NA	NA	NA	NA	NA	NA	NA	NA	NA	NA	12.08	24	9	cycling	passive	in-bed	No	No	tube	yes	yes	yes	yes	NA	NA	NA	NA	18.9	16.7	18.75	28.28	75	69	78	20.16	116.5	112	118	10.2	96.5	96	96.5	6.23	3	9	1.5	6	0
96	648	NA	NA	NA	NA	NA	NA	NA	NA	NA	NA	13.05	6	6	exercise	passive	in-bed	No	No	tube	yes	no	yes	yes	NA	NA	NA	NA	17.8	16.3	15.4	22.32	66	63	65	15.08	117	116	121	16.53	96	97	95	2.12	-1	2	4	5	-1
97	649	84.9	male	27.8	32	14	0.37	2.53	3	intervention	0.57	0.57	30	14	cycling	passive	in-bed	No	No	tube	no	yes	yes	yes	492.8	448.9	479.85	9.03	10.5	9.15	10.5	19.02	61.5	62.5	61.5	14.57	90	86	85	9.3	95	96	95	2.1	0	-1	-5	-1	0
97	650	NA	NA	NA	NA	NA	NA	NA	NA	NA	NA	1.52	10	12	respiratory management	passive	in-bed	No	No	none	no	no	yes	no	NA	NA	NA	NA	NA	NA	NA	NA	76	68	65.5	18.3	88	90	86	12.83	97	96	96.5	3.12	-10.5	-2.5	-2	-4	-0.5
97	651	NA	NA	NA	NA	NA	NA	NA	NA	NA	NA	2.57	27	10	cycling	active	in-bed	No	No	none	no	no	yes	no	NA	NA	NA	NA	NA	NA	NA	NA	NA	NA	NA	NA	NA	NA	NA	NA	NA	NA	NA	NA	NA	NA	NA	NA	NA
101	655	53.7	male	29.3	16	15	1.77	4.02	3	intervention	1.84	1.84	12	15	exercise	passive	in-bed	No	No	tube	no	no	yes	yes	NA	NA	NA	NA	9.55	8.7	8.5	93.82	68.5	57	60	29.54	91	86	91	7.66	95	95	97.5	5.11	-8.5	3	0	5	2.5
101	656	NA	NA	NA	NA	NA	NA	NA	NA	NA	NA	2.83	27	9	cycling	passive	in-bed	No	No	tube	no	no	yes	yes	367.65	369.3	332.35	21.23	11.45	11	10.05	59.54	90.5	88.5	92	9.79	92	92	92.5	11.79	97	97	97	5.15	1.5	3.5	0.5	0.5	0
101	657	NA	NA	NA	NA	NA	NA	NA	NA	NA	NA	3.84	18	7	mobilisation	NA	edge-of-bed	Yes	No	tube	no	no	yes	yes	365.5	323.3	314.4	23.05	10.2	8.8	8.9	16.58	85	87	81	23.95	89	87.5	89	10.04	96	97.5	98	6.16	-4	-6	0	1.5	2
102	658	73	male	22	23	11	2.35	5.3	3	control	2.26	2.26	20	11	exercise and respiratory management	active	in-bed	No	No	none	yes	yes	yes	yes	NA	NA	NA	NA	12.55	11.7	13.3	25.6	68	64	68	13.34	78	78	77	6.5	97	97	96	4.17	0	4	-1	-1	-1
102	659	NA	NA	NA	NA	NA	NA	NA	NA	NA	NA	3.15	12	11	exercise and respiratory management	active	in-bed	No	No	none	no	yes	yes	yes	NA	NA	NA	NA	14.2	14.65	13.2	21.67	69	75	60	16.6	72	72	71	4.2	97	99	96	2.08	-9	-15	-1	-1	-1
102	660	NA	NA	NA	NA	NA	NA	NA	NA	NA	NA	4.12	18	8	mobilisation	NA	edge-of-bed	No	No	tube	yes	yes	yes	yes	NA	NA	NA	NA	15.3	11.8	14.1	58.55	82	84.5	81	23.46	72	72	69	5.84	96	95	98	7.17	-1	-3.5	-3	-3	2
103	661	70.6	female	27.3	25	15	2.58	23.8	17	control	2.75	2.75	10	15	exercise	passive	in-bed	No	No	tube	no	yes	yes	yes	304.4	306.2	287.9	16.75	9.1	8.6	7.65	34.2	72	76	72	16.42	94	97	91	4.36	94	94	94	4.25	0	-4	-3	-6	0
103	662	NA	NA	NA	NA	NA	NA	NA	NA	NA	NA	3.56	16	13	exercise	passive	in-bed	No	No	tube	yes	yes	yes	yes	313.35	312.2	286.4	23.78	8.9	9.1	9.2	37.67	77.5	78	91	27.06	84	82.5	79	13.77	93	94	94	5.3	13.5	13	-5	-3.5	1
103	663	NA	NA	NA	NA	NA	NA	NA	NA	NA	NA	4.75	15	15	exercise	passive	in-bed	No	No	tube	no	yes	yes	yes	265.8	281.75	277.2	12.8	7.9	7.35	8.3	47.02	102	94.5	108	48.45	101	100	101	8.97	95	95	94	6.34	6	13.5	0	1	-1
103	664	NA	NA	NA	NA	NA	NA	NA	NA	NA	NA	5.79	15	12	exercise	passive	in-bed	No	No	tube	no	yes	yes	yes	NA	NA	NA	NA	9.45	9.45	9.5	27.84	113	111	103	40.8	96.5	97.5	95	11.55	95	94	94	3.19	-10	-8	-1.5	-2.5	-1
103	665	NA	NA	NA	NA	NA	NA	NA	NA	NA	NA	6.62	11	13	exercise	passive	in-bed	No	No	tube	no	yes	yes	yes	276.7	271.5	263.65	11.52	9.1	7.9	8.8	37.78	95	90	87.5	17.38	103	102	105	15.38	98.5	96	99	2.01	-7.5	-2.5	2	3	0.5
103	666	NA	NA	NA	NA	NA	NA	NA	NA	NA	NA	9.81	10	11	exercise	passive	in-bed	No	No	tube	no	yes	yes	yes	272.9	268.4	271.9	19	9.8	9.8	10.3	19.56	83	88	89.5	8.96	88	87	91	2.19	94.5	94	94	2.13	6.5	1.5	3	4	-0.5
103	667	NA	NA	NA	NA	NA	NA	NA	NA	NA	NA	11.62	18	10	mobilisation	NA	edge-of-bed	No	No	tracheostomy	no	no	yes	yes	261.4	279.45	267.6	17.32	12.2	11.65	11.7	34.84	104.5	108	98	15.34	91	90	89	6.72	95	95	97	3.08	-6.5	-10	-2	-1	2
103	668	NA	NA	NA	NA	NA	NA	NA	NA	NA	NA	12.79	26	8	mobilisation	NA	edge-of-bed	No	No	tracheostomy	no	no	yes	no	253.6	269.5	251.6	23.1	11.8	12.5	12	29.93	83	86	83	18.27	111	86	121	21.93	96	97	100	0	0	-3	10	35	4
103	669	NA	NA	NA	NA	NA	NA	NA	NA	NA	NA	13.61	30	7	mobilisation	NA	in-bed	No	No	tracheostomy	no	no	yes	no	517.4	NA	545.9	19.2	11.15	10.3	11.5	30.75	101	97	101	44.43	78	77	79	1.27	96	96	96	0	0	4	1	2	0
103	670	NA	NA	NA	NA	NA	NA	NA	NA	NA	NA	14.62	28	8	mobilisation	NA	edge-of-bed	No	No	tracheostomy	no	no	yes	no	NA	NA	NA	NA	10.15	9.15	9.5	81.11	83	81	86	38.02	82	81	79	3.81	96	96	96	6.29	3	5	-3	-2	0
103	671	NA	NA	NA	NA	NA	NA	NA	NA	NA	NA	16.61	55	10	mobilisation	NA	out-of-bed	No	No	tracheostomy	no	yes	yes	no	280.35	NA	262	25.01	9.2	8.3	8.7	50.19	92	89.5	92	14.22	74	72	72	1.38	96	97	97	3.09	0	2.5	-2	0	1
103	672	NA	NA	NA	NA	NA	NA	NA	NA	NA	NA	17.79	45	8	mobilisation	passive	out-of-bed	No	No	tracheostomy	no	no	yes	yes	NA	NA	NA	NA	8.8	10.65	9.4	70.93	73	89	80	33.71	74	77	73	12.05	97	99	98	2.05	7	-9	-1	-4	1
103	673	NA	NA	NA	NA	NA	NA	NA	NA	NA	NA	17.53	60	8	mobilisation	mixed	out-of-bed	No	No	tracheostomy	no	no	yes	yes	NA	NA	247.7	19.11	9.9	9.9	9.4	70.6	81	74	78.5	10.05	70	68	71	4.2	97	98	97	4.11	-2.5	4.5	1	3	0
103	674	NA	NA	NA	NA	NA	NA	NA	NA	NA	NA	18.58	30	8	mobilisation	passive	out-of-bed	No	No	tracheostomy	no	no	yes	no	NA	NA	NA	NA	9.3	NA	9.3	0	85	80.5	81	11	70	71	68	1.47	97	95.5	97	3.09	-4	0.5	-2	-3	0
103	675	NA	NA	NA	NA	NA	NA	NA	NA	NA	NA	19.57	45	9	mobilisation	active	out-of-bed	No	No	tracheostomy	no	no	yes	yes	538.4	289.95	702.5	76.28	9.5	NA	NA	NA	93	92.5	89	12.58	73	74	72	1.39	97	97	96	4.15	-4	-3.5	-1	-2	-1
103	676	NA	NA	NA	NA	NA	NA	NA	NA	NA	NA	20.58	31	8	mobilisation	active	out-of-bed	No	No	tracheostomy	no	no	no	yes	NA	NA	NA	NA	NA	NA	NA	NA	86.5	82.5	83	11.92	71	69.5	69.5	7.21	98	99	97.5	1.03	-3.5	0.5	-1.5	0	-0.5
103	677	NA	NA	NA	NA	NA	NA	NA	NA	NA	NA	23.58	40	7	mobilisation	active	out-of-bed	No	No	tracheostomy	no	no	yes	yes	NA	NA	NA	NA	NA	NA	NA	NA	80	70	78	10.26	69	69	69	33.87	97	96	98	1.03	-2	8	0	0	1
104	678	36.4	male	24.9	18	4	3.72	5.98	1	control	4.92	4.92	17	4	exercise	passive	in-bed	No	No	tube	yes	no	yes	yes	334.85	384.3	318	8.08	9.2	11.1	9	11.11	71	80	69	5.85	53	57.5	53	3.81	97.5	98	97	2.06	-2	-11	0	-4.5	-0.5
105	680	87.5	male	27.6	18	6	2.65	8.74	6	intervention	5.77	5.77	11	5	respiratory management	passive	in-bed	No	No	none	no	yes	yes	yes	NA	NA	NA	NA	NA	NA	NA	NA	65.5	65	63	14.08	90.5	88.5	92	18.49	94.5	94	93	3.21	-2.5	-2	1.5	3.5	-1.5
105	681	NA	NA	NA	NA	NA	NA	NA	NA	NA	NA	5.96	25	5	cycling	active	in-bed	Yes	No	none	no	yes	yes	yes	NA	NA	NA	NA	NA	NA	NA	NA	91.5	75	83	22.5	81	81	79	2.52	98	94.5	97	7.2	-8.5	8	-2	-2	-1
105	683	NA	NA	NA	NA	NA	NA	NA	NA	NA	NA	6.67	40	6	mobilisation	NA	edge-of-bed	No	No	none	no	yes	yes	yes	NA	NA	NA	NA	NA	NA	NA	NA	66	64	68	20.29	79	87	77	3.89	94.5	91	96	3.13	2	4	-2	-10	1.5
105	684	NA	NA	NA	NA	NA	NA	NA	NA	NA	NA	7.96	8	6	mobilisation	NA	edge-of-bed	No	No	none	no	yes	yes	yes	NA	NA	NA	NA	NA	NA	NA	NA	78.5	73	71	30.28	94.5	86.5	94	14.92	93	94	93	5.36	-7.5	-2	-0.5	7.5	0
105	685	NA	NA	NA	NA	NA	NA	NA	NA	NA	NA	7.74	23	6	mobilisation	NA	out-of-bed	No	No	none	no	yes	yes	yes	NA	NA	NA	NA	15.7	12.25	13.35	87.59	84	64	70	35.05	92	86	88	24.98	96	97	98	7.2	-14	6	-4	2	2
105	686	NA	NA	NA	NA	NA	NA	NA	NA	NA	NA	8.69	26	5	mobilisation	NA	out-of-bed	No	No	none	no	no	yes	no	NA	NA	NA	NA	NA	NA	NA	NA	81	84.5	73.5	19.13	92	92.5	94	22.42	84	93	NA	NA	-7.5	-11	2	1.5	NA
106	690	74.3	male	26.9	29	15	1.68	34.74	10	control	5.68	5.68	19	16	mobilisation	NA	edge-of-bed	No	No	tube	no	yes	yes	yes	NA	NA	NA	NA	12.5	13.6	10.85	49.37	73	68.5	64	13.98	96	97.5	93	3.23	92	91	95	6.34	-9	-4.5	-3	-4.5	3
106	691	NA	NA	NA	NA	NA	NA	NA	NA	NA	NA	7.67	20	14	mobilisation	NA	edge-of-bed	Yes	No	tube	no	yes	yes	yes	NA	NA	NA	NA	10.15	12.15	8.8	57.44	67	62	63	43.16	122	125	122	7.43	94	90	94	4.22	-4	1	0	-3	0
106	692	NA	NA	NA	NA	NA	NA	NA	NA	NA	NA	8.66	30	11	mobilisation	NA	edge-of-bed	No	No	tube	no	yes	yes	yes	NA	NA	NA	NA	13	10.35	11.7	59.36	63	60	66	177.06	92	93.5	87	8.05	92	92	92	5.38	3	6	-5	-6.5	0
106	693	NA	NA	NA	NA	NA	NA	NA	NA	NA	NA	9.7	15	11	mobilisation	NA	in-bed	Yes	No	none	yes	yes	yes	yes	NA	NA	NA	NA	20.75	NA	21.1	55.45	61	79	63	39.8	113	118.5	114	7.88	94	93	93	6.41	2	-16	1	-4.5	-1
106	694	NA	NA	NA	NA	NA	NA	NA	NA	NA	NA	10.66	30	12	mobilisation	NA	edge-of-bed	No	No	tube	no	yes	yes	yes	NA	NA	NA	NA	13.7	12.7	12.25	61.29	80	65	68	58.87	92	91	93	3.23	94	93	94	4.24	-12	3	1	2	0
106	695	NA	NA	NA	NA	NA	NA	NA	NA	NA	NA	12.82	30	9	complex exercise and mobilisation	active	edge-of-bed	No	No	tube	yes	yes	yes	yes	352.3	318	288.2	33.88	20.7	20.25	20.8	48.41	77	69.5	73	49.81	115.5	117	107	12.84	97	96	97	2.05	-4	3.5	-8.5	-10	0
106	696	NA	NA	NA	NA	NA	NA	NA	NA	NA	NA	13.64	31	10	mobilisation	NA	edge-of-bed	No	No	tube	no	yes	yes	yes	340.1	327.7	307.9	56.2	17.4	15.9	13.15	82.98	85	77	73	21.8	89.5	86	86	3.47	96.5	96	94	8.48	-12	-4	-3.5	0	-2.5
106	698	NA	NA	NA	NA	NA	NA	NA	NA	NA	NA	16.8	25	7	complex exercise and mobilisation	NA	out-of-bed	No	No	tracheostomy	no	no	yes	yes	349.2	318.7	357.5	36.92	17.2	15.05	16.5	49.71	94	86	85	43.29	96	95	91	1.1	95	96	93	5.33	-9	-1	-5	-4	-2
106	699	NA	NA	NA	NA	NA	NA	NA	NA	NA	NA	17.72	30	7	mobilisation	NA	edge-of-bed	No	No	tracheostomy	no	no	yes	yes	NA	NA	NA	NA	18.85	21.9	13.2	28.96	85.5	94	53	64.79	88	91	79	1.27	90	91	88	2.27	-32.5	-41	-9	-12	-2
106	700	NA	NA	NA	NA	NA	NA	NA	NA	NA	NA	19.84	30	7	complex exercise and mobilisation	NA	out-of-bed	No	No	tracheostomy	no	no	no	yes	407.7	315.5	283.6	67.62	15.1	14.15	12.5	77.04	72	73.5	71.5	42.69	73	75	72	4.14	96	96	95	6.35	-0.5	-2	-1	-3	-1
107	562	72.1	male	29.1	20	15	0.8	3.9	2	control	0.86	0.86	12	15	exercise	passive	in-bed	No	No	tube	no	yes	yes	yes	495.75	470.35	484.2	17.72	13.45	16	13.05	16.57	47	46	48	50.44	99	97	100	4.97	96	97	99	5.1	1	2	1	3	3
107	563	NA	NA	NA	NA	NA	NA	NA	NA	NA	NA	2.9	15	NA	respiratory management	passive	in-bed	No	No	none	NA	NA	NA	NA	NA	NA	NA	NA	NA	NA	NA	NA	80	86	82	20.9	77	79	79	12.62	96	97	96.5	4.14	2	-4	2	0	0.5
108	701	59.8	female	20.3	11	8	3.93	5.9	3	intervention	4.02	4.02	15	8	exercise	passive	in-bed	No	No	tube	no	yes	yes	yes	216.65	221.4	216.2	25.94	8.25	8.45	7.5	32.55	69	68	65	35.15	103.5	104	104	7.63	96	95.5	96	4.19	-4	-3	0.5	0	0
108	702	NA	NA	NA	NA	NA	NA	NA	NA	NA	NA	5.02	5	4	cycling	active	in-bed	No	No	none	no	yes	yes	yes	NA	NA	NA	NA	NA	NA	NA	NA	66.5	64.5	64	28.3	111	108.5	109.5	3.64	94	94	95	3.17	-2.5	-0.5	-1.5	1	1
108	703	NA	NA	NA	NA	NA	NA	NA	NA	NA	NA	4.79	35	4	mobilisation	NA	edge-of-bed	No	No	none	no	yes	yes	yes	NA	NA	NA	NA	NA	NA	NA	NA	58	55	57	29.63	114.5	109	117	2.56	95	95	95	2.11	-1	2	2.5	8	0
109	707	65.7	male	35.8	18	10	1.62	9.09	2	intervention	7.88	7.88	35	4	cycling	active	in-bed	No	No	none	no	no	yes	yes	NA	NA	NA	NA	NA	NA	NA	NA	72.5	70	78	15.43	97	97	85	7.13	96	96	96	1.04	5.5	8	-12	-12	0
109	708	NA	NA	NA	NA	NA	NA	NA	NA	NA	NA	8.71	26	6	cycling	passive	in-bed	No	No	none	no	no	no	yes	NA	NA	NA	NA	NA	NA	NA	NA	70	70.5	63	17.09	91	100.5	88	13.46	95	97	94	4.26	-7	-7.5	-3	-12.5	-1
110	709	32.2	female	31.6	21	6	0.35	8.33	2	control	6.23	6.23	30	4	mobilisation	NA	edge-of-bed	Yes	No	tube	no	no	yes	yes	278.45	271.85	256.2	85.46	9.5	9.7	10.25	22.48	64	64	63.5	41.75	96	91	95	10.52	98	98.5	99	2.02	-0.5	-0.5	-1	4	1
110	710	NA	NA	NA	NA	NA	NA	NA	NA	NA	NA	7.38	35	5	mobilisation	NA	edge-of-bed	No	No	none	no	no	yes	yes	NA	NA	NA	NA	NA	NA	NA	NA	87	86	91	52.33	89	81.5	80	15.08	97.5	99	98	1.02	4	5	-9	-1.5	0.5
111	711	71.6	female	25.3	25	17	2.82	12.73	4	control	2.83	2.83	20	17	exercise	passive	in-bed	No	No	tube	no	yes	yes	yes	316.8	310.2	284.4	48.21	7.9	7.8	7.7	28.19	70	71	65.5	25.49	71	66	65	16.46	95	96	95.5	5.24	-4.5	-5.5	-6	-1	0.5
111	712	NA	NA	NA	NA	NA	NA	NA	NA	NA	NA	3.58	10	16	exercise	passive	in-bed	Yes	No	tube	no	yes	yes	yes	228.8	286.75	299.5	52.88	10.8	10.3	10.1	41.17	58	51	62	19.57	100	94	91	11.83	94	95	94	11.7	4	11	-9	-3	0
111	715	NA	NA	NA	NA	NA	NA	NA	NA	NA	NA	9.78	30	13	exercise	passive	in-bed	No	No	tube	no	yes	yes	yes	294.15	292	288.8	14.68	9.4	9.3	9.9	19.05	59.5	57.5	52	169.21	73	70	76	5.26	98	97	96	4.18	-7.5	-5.5	3	6	-2
111	716	NA	NA	NA	NA	NA	NA	NA	NA	NA	NA	10.61	30	14	complex exercise and mobilisation	passive	edge-of-bed	No	No	tube	no	yes	yes	yes	225.4	210.4	215.9	43.69	9.5	8.9	8.6	30.86	66	57	63.5	49.95	69.5	67	67	7.4	96.5	96	98	5.1	-2.5	6.5	-2.5	0	1.5
112	718	52.9	male	28.7	17	9	1.28	3.49	1	intervention	3.24	3.24	17	5	respiratory management	passive	in-bed	No	No	none	no	yes	yes	yes	NA	NA	NA	NA	NA	NA	NA	NA	70.5	72	74	28.47	96.5	100	96	9.47	91	92	90	6.62	3.5	2	-0.5	-4	-1
113	719	76.6	female	31.6	22	7	1.86	8.96	5	control	1.94	1.94	17	7	exercise	passive	in-bed	No	No	tube	no	yes	yes	yes	334.1	342.2	303.9	77.07	7.4	6.35	7	24.01	53.5	51	50	27.49	104	104.5	104	1.92	98	99	99	1.01	-3.5	-1	0	-0.5	1
113	720	NA	NA	NA	NA	NA	NA	NA	NA	NA	NA	2.86	21	9	mobilisation	NA	edge-of-bed	No	No	none	no	yes	yes	yes	NA	NA	NA	NA	NA	NA	NA	NA	84.5	73	65	26.54	96	100	91.5	11.94	98	94	98	6.13	-19.5	-8	-4.5	-8.5	0
113	721	NA	NA	NA	NA	NA	NA	NA	NA	NA	NA	3.82	13	8	mobilisation	NA	edge-of-bed	No	No	none	no	yes	no	yes	NA	NA	NA	NA	NA	NA	NA	NA	72.5	76.5	69.5	22.76	97	96	93	5.34	96	96	99.5	2.01	-3	-7	-4	-3	3.5
113	722	NA	NA	NA	NA	NA	NA	NA	NA	NA	NA	8.95	12	8	exercise and respiratory management	passive	in-bed	No	No	tube	yes	yes	yes	yes	NA	NA	NA	NA	8.25	6.4	6.2	48.14	76	59	61	115.73	91	89	87	4.58	99	97	98	2.03	-15	2	-4	-2	-1
113	723	NA	NA	NA	NA	NA	NA	NA	NA	NA	NA	9.94	13	5	exercise and respiratory management	active	in-bed	No	No	tube	no	yes	yes	yes	NA	NA	NA	NA	7.25	7.2	7	7.18	77.5	74	65	18.56	92	91.5	90	2.21	97	97	96	2.07	-12.5	-9	-2	-1.5	-1
114	724	59.5	female	23.9	27	14	0.79	44.97	39	intervention	1.01	1.01	11	14	exercise	passive	in-bed	No	No	none	no	yes	no	yes	257.8	256.6	243.5	52.53	8.75	8.6	8.95	16.78	60.5	55	56	10.7	106.5	101	108	1.86	93	93	94	0	-4.5	1	1.5	7	1
114	725	NA	NA	NA	NA	NA	NA	NA	NA	NA	NA	1.97	13	17	exercise	passive	in-bed	No	No	none	no	yes	no	yes	286.3	283.4	283.4	8.9	7.5	7.1	7.7	28.92	65	54	61	14.65	90	84	90	5.59	93.5	94	93	1.07	-4	7	0	6	-0.5
114	726	NA	NA	NA	NA	NA	NA	NA	NA	NA	NA	2.9	20	18	cycling	passive	in-bed	No	No	tube	no	yes	no	yes	287.7	256.3	277.85	7.92	7.8	7.45	7.55	11.97	59	58.5	58	5.2	79	76	79	1.27	94	94	94	0	-1	-0.5	0	3	0
114	728	NA	NA	NA	NA	NA	NA	NA	NA	NA	NA	5.81	18	18	cycling	passive	in-bed	No	No	tube	no	yes	no	yes	325.9	275.8	287.4	30.39	8.9	8.45	8.7	21.86	57	60	55	12.76	82	81	83	3.62	95	95	94	4.24	-2	-5	1	2	-1
114	729	NA	NA	NA	NA	NA	NA	NA	NA	NA	NA	6.79	14	15	cycling	passive	in-bed	No	No	tube	no	yes	no	yes	301.9	302.1	290	46.93	7.45	6.85	7.6	22.06	52	52	50	6	82	82	84	3.59	96	97	97	1.03	-2	-2	2	2	1
114	730	NA	NA	NA	NA	NA	NA	NA	NA	NA	NA	7.96	18	17	cycling	passive	in-bed	No	No	tube	no	yes	no	yes	291.7	267.25	272.6	21.79	9.15	10	9.6	15.43	57	52	62	21.35	97	96	100	5.03	95	95	95	6.31	5	10	3	4	0
114	731	NA	NA	NA	NA	NA	NA	NA	NA	NA	NA	8.85	20	12	cycling	passive	in-bed	No	No	tube	no	no	yes	yes	339.75	347.4	342.4	20.05	8.6	6.65	8.6	13.91	77	78	74	6.73	101	101	103	1.94	92	88	94	3.18	-3	-4	2	2	2
114	732	NA	NA	NA	NA	NA	NA	NA	NA	NA	NA	9.9	50	14	exercise	passive	in-bed	No	No	tube	yes	yes	yes	yes	273	268.8	293.15	40.38	9.55	9.9	9	20.4	74	77.5	72	55.19	104	105	105	8.53	88	85.5	83	10.87	-2	-5.5	1	0	-5
114	733	NA	NA	NA	NA	NA	NA	NA	NA	NA	NA	13	15	12	exercise	passive	in-bed	No	No	tube	no	no	yes	yes	284.5	291.1	316.75	22.34	9.85	9.2	9.1	15.18	68	67	57	18.8	121	122	120	2.5	94	94	94	2.13	-11	-10	-1	-2	0
114	734	NA	NA	NA	NA	NA	NA	NA	NA	NA	NA	14.01	12	14	exercise	passive	in-bed	No	No	tube	no	yes	no	yes	NA	NA	NA	NA	10.1	10	9.8	21.38	79	78	72	18.04	116	117	113	6.2	95	93	96	1.04	-7	-6	-3	-4	1
114	735	NA	NA	NA	NA	NA	NA	NA	NA	NA	NA	14.95	15	14	complex exercise and mobilisation	passive	edge-of-bed	Yes	No	tracheostomy	yes	yes	yes	yes	NA	NA	NA	NA	9.85	9.9	9	14.09	77	75	74	23.92	106	106	101	10.79	97	97	97	5.14	-3	-1	-5	-5	0
114	736	NA	NA	NA	NA	NA	NA	NA	NA	NA	NA	15.95	18	14	exercise	passive	in-bed	No	No	tracheostomy	no	yes	yes	yes	NA	NA	NA	NA	11.2	10.05	9.9	25.24	57	55.5	57	12.24	107	104.5	104.5	3.81	97	96	98	3.07	0	1.5	-2.5	0	1
114	737	NA	NA	NA	NA	NA	NA	NA	NA	NA	NA	16.92	13	11	exercise	passive	in-bed	No	No	tracheostomy	no	yes	yes	yes	NA	NA	NA	NA	18.2	14.8	16.4	28.45	69	64	65	9.24	133	128	130	5.34	96	96	96	1.04	-4	1	-3	2	0
114	738	NA	NA	NA	NA	NA	NA	NA	NA	NA	NA	19.91	32	7	complex exercise and mobilisation	passive	edge-of-bed	No	No	tracheostomy	no	no	yes	yes	NA	NA	NA	NA	11.5	11.1	11.3	21.52	85	87	73	15.13	121	116	121	5.77	96	96.5	95	5.23	-12	-14	0	5	-1
114	739	NA	NA	NA	NA	NA	NA	NA	NA	NA	NA	20.75	10	9	mobilisation	NA	edge-of-bed	No	No	tracheostomy	no	no	yes	yes	NA	NA	NA	NA	13	12.45	13.4	33.15	87.5	81	82.5	10.93	116	113.5	115	6.05	97.5	97	99	3.03	-5	1.5	-1	1.5	1.5
114	740	NA	NA	NA	NA	NA	NA	NA	NA	NA	NA	20.96	24	9	complex exercise and mobilisation	passive	edge-of-bed	No	No	tracheostomy	no	no	yes	yes	NA	NA	NA	NA	12.95	10.6	12.4	41.28	69	62	70	14.31	121.5	110	122	6.59	95	95	96	2.08	1	8	0.5	12	1
114	741	NA	NA	NA	NA	NA	NA	NA	NA	NA	NA	21.99	22	7	complex exercise and mobilisation	passive	edge-of-bed	No	No	tracheostomy	no	no	yes	no	NA	NA	NA	NA	13.3	10.45	9.7	50.53	82	76.5	72	6.93	124.5	111	112	7.13	95	95	96	3.14	-10	-4.5	-12.5	1	1
114	742	NA	NA	NA	NA	NA	NA	NA	NA	NA	NA	21.78	24	7	complex exercise and mobilisation	passive	edge-of-bed	No	No	tracheostomy	no	no	yes	no	NA	NA	NA	NA	14.3	11.55	12.7	35.11	84.5	77	79	17.77	123	118	121	10.87	94	96	95	3.14	-5.5	2	-2	3	1
114	743	NA	NA	NA	NA	NA	NA	NA	NA	NA	NA	22.96	35	3	complex exercise and mobilisation	passive	edge-of-bed	No	No	tracheostomy	no	no	yes	no	NA	NA	NA	NA	11.4	10.1	11.9	49.64	85.5	80	83	11.98	114.5	111.5	111	10.04	98	100	100	0	-2.5	3	-3.5	-0.5	2
114	744	NA	NA	NA	NA	NA	NA	NA	NA	NA	NA	23.91	27	6	mobilisation	active	edge-of-bed	No	No	tracheostomy	no	no	yes	no	NA	NA	NA	NA	11.75	12.4	12.1	61.71	72	78	88	10.3	127	133	130	7.72	94	95	95	2.1	16	10	3	-3	1
114	745	NA	NA	NA	NA	NA	NA	NA	NA	NA	NA	24.79	30	5	mobilisation	NA	edge-of-bed	No	No	tracheostomy	no	no	yes	no	NA	NA	NA	NA	12.25	11.9	12.3	45.14	67	71	74	12.24	131.5	131	132	3.79	95	95	95	7.37	7	3	0.5	1	0
114	746	NA	NA	NA	NA	NA	NA	NA	NA	NA	NA	26.96	19	7	exercise and respiratory management	passive	in-bed	No	No	tracheostomy	no	no	yes	no	NA	NA	NA	NA	11.5	12.8	13.2	42.69	87	89	79	34.02	133	133	144	5.57	100	100	99	14.26	-8	-10	11	11	-1
114	747	NA	NA	NA	NA	NA	NA	NA	NA	NA	NA	27.94	44	9	complex exercise and mobilisation	active	edge-of-bed	No	No	tracheostomy	yes	yes	yes	yes	NA	NA	NA	NA	10.8	9.5	12.6	65.64	61.5	57	58	11.96	130	129.5	127.5	3.14	100	100	100	4.01	-3.5	1	-2.5	-2	0
114	748	NA	NA	NA	NA	NA	NA	NA	NA	NA	NA	28.93	35	7	mobilisation	passive	out-of-bed	No	No	tracheostomy	no	yes	yes	no	NA	NA	NA	NA	11.5	NA	11.1	47.69	60.5	57	65	24.27	129.5	133	125	4.01	97.5	98	100	1	4.5	8	-4.5	-8	2.5
114	749	NA	NA	NA	NA	NA	NA	NA	NA	NA	NA	29.98	69	10	mobilisation	passive	out-of-bed	No	No	tracheostomy	no	yes	yes	no	NA	NA	NA	NA	NA	10.85	NA	NA	59	56	56	10.53	104	101.5	97	3.09	94	100	97	2.06	-3	0	-7	-4.5	3
114	750	NA	NA	NA	NA	NA	NA	NA	NA	NA	NA	31.79	63	10	mobilisation	NA	out-of-bed	No	No	tracheostomy	yes	yes	yes	yes	NA	NA	NA	NA	NA	13.45	10	78.96	60	60	55	25.18	124	122	113.5	7.05	97	100	99	3.04	-5	-5	-10.5	-8.5	2
114	751	NA	NA	NA	NA	NA	NA	NA	NA	NA	NA	33.76	20	8	respiratory management	passive	in-bed	No	No	tracheostomy	no	yes	yes	no	NA	NA	NA	NA	NA	NA	NA	NA	63	63	59	28.25	139	140	135	7.41	99	99	98	8.21	-4	-4	-4	-5	-1
114	752	NA	NA	NA	NA	NA	NA	NA	NA	NA	NA	33.94	25	8	exercise and respiratory management	active	in-bed	No	No	tracheostomy	no	yes	yes	no	NA	NA	NA	NA	NA	NA	NA	NA	73.5	76	69	24.37	137	143	127	7.02	99	98.5	100	1	-4.5	-7	-10	-16	1
114	753	NA	NA	NA	NA	NA	NA	NA	NA	NA	NA	34.91	45	5	exercise and respiratory management	active	in-bed	No	No	tracheostomy	no	yes	yes	no	NA	NA	NA	NA	NA	NA	NA	NA	67	66.5	74	14.96	132.5	133	121	5.72	99	100	100	9.09	7	7.5	-11.5	-12	1
114	754	NA	NA	NA	NA	NA	NA	NA	NA	NA	NA	35.77	37	7	complex exercise and mobilisation	active	edge-of-bed	No	No	tracheostomy	no	no	yes	no	NA	NA	NA	NA	NA	NA	NA	NA	69	68	68	15.9	130	119	130	3.06	98	99	98	1.02	-1	0	0	11	0
114	755	NA	NA	NA	NA	NA	NA	NA	NA	NA	NA	36.77	55	4	mobilisation	NA	edge-of-bed	No	No	tracheostomy	no	no	yes	no	NA	NA	NA	NA	NA	NA	NA	NA	62	65	55	34.35	119	122.5	104.5	8.58	97	98	98	2.03	-7	-10	-14.5	-18	1
114	756	NA	NA	NA	NA	NA	NA	NA	NA	NA	NA	37.77	53	4	complex exercise and mobilisation	active	edge-of-bed	No	No	tracheostomy	no	no	yes	no	NA	NA	NA	NA	NA	NA	NA	NA	65	68	56	29.73	124	129	116	3.43	96	98	96	2.08	-9	-12	-8	-13	0
114	757	NA	NA	NA	NA	NA	NA	NA	NA	NA	NA	38.73	50	7	mobilisation	NA	edge-of-bed	No	No	tracheostomy	no	no	yes	no	NA	NA	NA	NA	NA	NA	NA	NA	62	55	58	21.91	120	109	115	3.46	96.5	98	97	1.04	-4	3	-5	6	0.5
114	758	NA	NA	NA	NA	NA	NA	NA	NA	NA	NA	39.73	31	5	complex exercise and mobilisation	passive	edge-of-bed	No	No	tracheostomy	no	no	yes	no	NA	NA	NA	NA	NA	NA	NA	NA	62	48.5	59	8.49	127	120.5	123	3.25	95	96	96	0	-3	10.5	-4	2.5	1
114	759	NA	NA	NA	NA	NA	NA	NA	NA	NA	NA	40.76	60	4	complex exercise and mobilisation	NA	edge-of-bed	No	No	tracheostomy	no	no	yes	no	NA	NA	NA	NA	NA	NA	NA	NA	66	68	56	7.16	121	130	117	0.86	98	97.5	98	1.02	-10	-12	-4	-13	0
114	760	NA	NA	NA	NA	NA	NA	NA	NA	NA	NA	41.93	30	3	respiratory management	passive	in-bed	No	No	tracheostomy	no	no	yes	no	NA	NA	NA	NA	NA	NA	NA	NA	64	54	62	31.32	109.5	105	107.5	5.57	95.5	95	96	2.08	-2	8	-2	2.5	0.5
114	761	NA	NA	NA	NA	NA	NA	NA	NA	NA	NA	42.76	56	8	mobilisation	NA	in-bed	No	No	tracheostomy	no	no	yes	no	NA	NA	NA	NA	NA	NA	NA	NA	71	62.5	76	28.08	101	96.5	96	8.19	95	96	97	2.06	5	13.5	-5	-0.5	2
114	762	NA	NA	NA	NA	NA	NA	NA	NA	NA	NA	42.9	58	8	mobilisation	NA	out-of-bed	No	No	tracheostomy	no	no	yes	no	NA	NA	NA	NA	NA	NA	NA	NA	57.5	59	52	132.29	111	113.5	96	4.2	96	97	96	3.13	-5.5	-7	-15	-17.5	0
114	763	NA	NA	NA	NA	NA	NA	NA	NA	NA	NA	43.77	80	5	mobilisation	NA	out-of-bed	No	No	tracheostomy	no	no	yes	no	NA	NA	NA	NA	NA	NA	NA	NA	76	72	71	22.76	123	113	107.5	3.72	100	100	98	5.13	-5	-1	-15.5	-5.5	-2
115	764	80.3	male	38.8	28	10	1.76	5.84	3	intervention	1.78	1.78	25	10	exercise and respiratory management	passive	in-bed	No	No	tube	no	yes	yes	yes	NA	NA	NA	NA	9.9	10.5	9.7	19.47	56	58	52	11.55	126	133	116.5	26.09	94	93	93	3.21	-4	-6	-9.5	-16.5	-1
115	765	NA	NA	NA	NA	NA	NA	NA	NA	NA	NA	2.62	35	12	cycling	passive	in-bed	No	No	tube	no	yes	yes	yes	314.9	295.1	303.8	24.71	9.15	8.2	8.55	39.67	73	63	65	30.26	109.5	106.5	112	28.19	98	98	97	1.03	-8	2	2.5	5.5	-1
115	766	NA	NA	NA	NA	NA	NA	NA	NA	NA	NA	4.65	18	6	mobilisation	NA	edge-of-bed	Yes	No	none	no	no	yes	yes	NA	NA	NA	NA	NA	NA	NA	NA	73	68	72	26.71	90	86	91	9.99	98	99	96	8.34	-1	4	1	5	-2
116	767	83.9	male	25.9	40	7	2.11	4.94	3	control	2.91	2.91	39	5	exercise and respiratory management	active	in-bed	No	No	tube	no	no	yes	yes	354.8	315.9	400.75	70.06	10.2	7.65	8.05	42.65	71	71	67	36.19	63	52	58	37.88	96	97	96	3.11	-4	-4	-5	6	0
116	768	NA	NA	NA	NA	NA	NA	NA	NA	NA	NA	3.92	26	4	complex exercise and mobilisation	active	out-of-bed	No	No	tube	no	no	yes	yes	279.8	233.15	266.9	29.94	10.9	7.3	9.55	44.36	77	71.5	75	41.29	55	50.5	58	47.19	96	97	96	7.31	-2	3.5	3	7.5	0
116	769	NA	NA	NA	NA	NA	NA	NA	NA	NA	NA	4.91	13	3	respiratory management	passive	in-bed	No	No	none	no	no	yes	no	NA	NA	NA	NA	NA	NA	NA	NA	NA	NA	75	18.67	61	59.5	68.5	48.09	96	96	94	5.31	NA	NA	7.5	9	-2
[truncated: 5 more columns]
